# Supplementary material for: Automated task training and longitudinal monitoring of mouse mesoscale cortical circuits using home cages
Source: eLife. 2020 May 15;9:e55964. doi: 10.7554/eLife.55964 (PMC7332290; doi:10.7554/eLife.55964)
Supplement: Supplementary file 2. [file elife-55964-supp2.zip]

Archive with 55 entries (48 files):
- CAD_current_cage/camera_mount/
- CAD_current_cage/camera_mount/AHF_camera_mount_1p.ipt
- CAD_current_cage/camera_mount/AHF_camera_mount_1p.stl
- CAD_current_cage/camera_mount/AHF_camera_mount_1p_EXTENDED.stl
- CAD_current_cage/camera_mount/Camera_Mount_V2.stl
- CAD_current_cage/camera_mount/UC_camera_test.ipt
- CAD_current_cage/camera_mount/UC_camera_test.stl
- CAD_current_cage/headfixing_tube_servo_coupler_plates_headbar/
- CAD_current_cage/headfixing_tube_servo_coupler_plates_headbar/ahf_contact_plate_L.stp
- CAD_current_cage/headfixing_tube_servo_coupler_plates_headbar/ahf_contact_plate_R.stp
- CAD_current_cage/headfixing_tube_servo_coupler_plates_headbar/AHF_HeadStraightener_25mm.stl
- CAD_current_cage/headfixing_tube_servo_coupler_plates_headbar/AHF_HeadStraightener_50mm.stl
- CAD_current_cage/headfixing_tube_servo_coupler_plates_headbar/Bar_with_notch.DXF
- CAD_current_cage/headfixing_tube_servo_coupler_plates_headbar/Bar_with_notch.SLDPRT
- CAD_current_cage/headfixing_tube_servo_coupler_plates_headbar/Bar_with_notch.STEP
- CAD_current_cage/headfixing_tube_servo_coupler_plates_headbar/head_bar_grabbing_plate_extended_6mm_hole_in_bottom v25_reinforced_061219.stl
- CAD_current_cage/headfixing_tube_servo_coupler_plates_headbar/Head_fix_servo_coupler_PROFESH_revised_no_pinch.ipt
- CAD_current_cage/headfixing_tube_servo_coupler_plates_headbar/Head_fix_servo_coupler_PROFESH_revised_no_pinch.stl
- CAD_current_cage/headfixing_tube_servo_coupler_plates_headbar/head_fix_tube_june_2019.ipt
- CAD_current_cage/headfixing_tube_servo_coupler_plates_headbar/lockfile.lck
- CAD_current_cage/LED_Parts/
- CAD_current_cage/LED_Parts/LED_mount_as-1.50_v2.PDF
- CAD_current_cage/LED_Parts/LED_mount_as-1.50_v2.SLDPRT
- CAD_current_cage/LED_Parts/Light_Guide_Mount_V2.stl
- CAD_current_cage/LED_Parts/LightGuideMount.stl
- CAD_current_cage/LED_Parts/LightGuidePin.stl
- CAD_current_cage/LED_Parts/Milled_as-1.50_2_v2.PDF
- CAD_current_cage/LED_Parts/Milled_as-1.50_2_v2.SLDPRT
- CAD_current_cage/LED_Parts/Solenoid Base.SLDPRT
- CAD_current_cage/LED_Parts/Spacer_with_wire_hole_as-.500_v2.PDF
- CAD_current_cage/LED_Parts/Spacer_with_wire_hole_as-.500_v2.SLDPRT
- CAD_current_cage/test_bar/
- CAD_current_cage/test_bar/bar_with_hole.DXF
- CAD_current_cage/test_bar/bar_with_hole.PDF
- CAD_current_cage/test_bar/bar_with_hole.SLDPRT
- CAD_current_cage/test_bar/bar_with_hole.STEP
- CAD_current_cage/test_bar/handle_for_bar.PDF
- CAD_current_cage/test_bar/handle_for_bar.SLDPRT
- CAD_current_cage/test_bar/handle_for_bar.STEP
- CAD_current_cage/training_cage/
- CAD_current_cage/training_cage/Fast_Tunnel.ipt
- CAD_current_cage/training_cage/Fast_Tunnel.stl
- CAD_current_cage/water_bottle_holder/
- CAD_current_cage/water_bottle_holder/Bottle_Holder.stl
- CAD_current_cage/weighing/
- CAD_current_cage/weighing/RFID_Holder.ipt
- CAD_current_cage/weighing/RFID_Holder.stl
- CAD_current_cage/weighing/Tunnel_Coupler.ipt
- CAD_current_cage/weighing/Tunnel_Coupler.stl
- CAD_current_cage/weighing/Tunnel_Guider.ipt
- CAD_current_cage/weighing/Tunnel_Guider.stl
- CAD_current_cage/weighing/Tunnel_Guider_Template.stl
- CAD_current_cage/weighing/Tunnel_template.stl
- CAD_current_cage/weighing/Tunnel_v2.ipt
- CAD_current_cage/weighing/Tunnel_v2.stl
