# Supplementary material for: Automated task training and longitudinal monitoring of mouse mesoscale cortical circuits using home cages
Source: eLife. 2020 May 15;9:e55964. doi: 10.7554/eLife.55964 (PMC7332290; doi:10.7554/eLife.55964)
Supplement: Supplementary file 2. [file elife-55964-supp2.zip › CAD_current_cage/headfixing_tube_servo_coupler_plates_headbar/ahf_contact_plate_R.stp]

ISO-10303-21;
HEADER;
/* Generated by software containing ST-Developer
 * from STEP Tools, Inc. (www.steptools.com) 
 */

FILE_DESCRIPTION(
/* description */ (''),
/* implementation_level */ '2;1');

FILE_NAME(
/* name */ 
'U:\\Jeff\\AHF CAD files\\From Small HDD\\ahf_contact_plate_R.stp',
/* time_stamp */ '2017-04-18T21:17:10-07:00',
/* author */ ('user'),
/* organization */ (''),
/* preprocessor_version */ 'ST-DEVELOPER v15.2',
/* originating_system */ 'Autodesk Inventor 2014',
/* authorisation */ '');

FILE_SCHEMA (('AUTOMOTIVE_DESIGN { 1 0 10303 214 3 1 1 }'));
ENDSEC;

DATA;
#10=MECHANICAL_DESIGN_GEOMETRIC_PRESENTATION_REPRESENTATION('',(#13),#272);
#11=SHAPE_REPRESENTATION_RELATIONSHIP('SRR','None',#284,#12);
#12=ADVANCED_BREP_SHAPE_REPRESENTATION($,(#168),#271);
#13=STYLED_ITEM('',(#293),#168);
#14=LINE('',#240,#29);
#15=LINE('',#242,#30);
#16=LINE('',#244,#31);
#17=LINE('',#245,#32);
#18=LINE('',#248,#33);
#19=LINE('',#250,#34);
#20=LINE('',#251,#35);
#21=LINE('',#254,#36);
#22=LINE('',#256,#37);
#23=LINE('',#257,#38);
#24=LINE('',#260,#39);
#25=LINE('',#262,#40);
#26=LINE('',#263,#41);
#27=LINE('',#265,#42);
#28=LINE('',#266,#43);
#29=VECTOR('',#199,0.536479828109689);
#30=VECTOR('',#200,0.1);
#31=VECTOR('',#201,0.536479828109689);
#32=VECTOR('',#202,0.1);
#33=VECTOR('',#205,0.841535433070866);
#34=VECTOR('',#206,0.841535433070866);
#35=VECTOR('',#207,0.1);
#36=VECTOR('',#210,0.314799609267786);
#37=VECTOR('',#211,0.314799609267786);
#38=VECTOR('',#212,0.1);
#39=VECTOR('',#215,0.228299654458514);
#40=VECTOR('',#216,0.228299654458514);
#41=VECTOR('',#217,0.1);
#42=VECTOR('',#220,0.786958764062185);
#43=VECTOR('',#221,0.786958764062185);
#44=PLANE('',#176);
#45=PLANE('',#177);
#46=PLANE('',#178);
#47=PLANE('',#179);
#48=PLANE('',#180);
#49=PLANE('',#181);
#50=PLANE('',#182);
#51=FACE_BOUND('',#67,.T.);
#52=FACE_BOUND('',#69,.T.);
#53=FACE_BOUND('',#75,.T.);
#54=FACE_BOUND('',#76,.T.);
#55=FACE_BOUND('',#77,.T.);
#56=FACE_BOUND('',#78,.T.);
#57=FACE_BOUND('',#79,.T.);
#58=FACE_BOUND('',#80,.T.);
#59=FACE_OUTER_BOUND('',#66,.T.);
#60=FACE_OUTER_BOUND('',#68,.T.);
#61=FACE_OUTER_BOUND('',#70,.T.);
#62=FACE_OUTER_BOUND('',#71,.T.);
#63=FACE_OUTER_BOUND('',#72,.T.);
#64=FACE_OUTER_BOUND('',#73,.T.);
#65=FACE_OUTER_BOUND('',#74,.T.);
#66=EDGE_LOOP('',(#118));
#67=EDGE_LOOP('',(#119));
#68=EDGE_LOOP('',(#120));
#69=EDGE_LOOP('',(#121));
#70=EDGE_LOOP('',(#122,#123,#124,#125));
#71=EDGE_LOOP('',(#126,#127,#128,#129));
#72=EDGE_LOOP('',(#130,#131,#132,#133));
#73=EDGE_LOOP('',(#134,#135,#136,#137));
#74=EDGE_LOOP('',(#138,#139,#140,#141));
#75=EDGE_LOOP('',(#142));
#76=EDGE_LOOP('',(#143));
#77=EDGE_LOOP('',(#144,#145,#146,#147,#148));
#78=EDGE_LOOP('',(#149));
#79=EDGE_LOOP('',(#150));
#80=EDGE_LOOP('',(#151,#152,#153,#154,#155));
#81=CIRCLE('',#171,0.05);
#82=CIRCLE('',#172,0.05);
#83=CIRCLE('',#174,0.05);
#84=CIRCLE('',#175,0.05);
#85=VERTEX_POINT('',#228);
#86=VERTEX_POINT('',#230);
#87=VERTEX_POINT('',#233);
#88=VERTEX_POINT('',#235);
#89=VERTEX_POINT('',#238);
#90=VERTEX_POINT('',#239);
#91=VERTEX_POINT('',#241);
#92=VERTEX_POINT('',#243);
#93=VERTEX_POINT('',#247);
#94=VERTEX_POINT('',#249);
#95=VERTEX_POINT('',#253);
#96=VERTEX_POINT('',#255);
#97=VERTEX_POINT('',#259);
#98=VERTEX_POINT('',#261);
#99=EDGE_CURVE('',#85,#85,#81,.T.);
#100=EDGE_CURVE('',#86,#86,#82,.T.);
#101=EDGE_CURVE('',#87,#87,#83,.T.);
#102=EDGE_CURVE('',#88,#88,#84,.T.);
#103=EDGE_CURVE('',#89,#90,#14,.T.);
#104=EDGE_CURVE('',#90,#91,#15,.T.);
#105=EDGE_CURVE('',#92,#91,#16,.T.);
#106=EDGE_CURVE('',#89,#92,#17,.T.);
#107=EDGE_CURVE('',#93,#89,#18,.T.);
#108=EDGE_CURVE('',#94,#92,#19,.T.);
#109=EDGE_CURVE('',#93,#94,#20,.T.);
#110=EDGE_CURVE('',#95,#93,#21,.T.);
#111=EDGE_CURVE('',#96,#94,#22,.T.);
#112=EDGE_CURVE('',#95,#96,#23,.T.);
#113=EDGE_CURVE('',#97,#95,#24,.T.);
#114=EDGE_CURVE('',#98,#96,#25,.T.);
#115=EDGE_CURVE('',#97,#98,#26,.T.);
#116=EDGE_CURVE('',#90,#97,#27,.T.);
#117=EDGE_CURVE('',#91,#98,#28,.T.);
#118=ORIENTED_EDGE('',*,*,#99,.F.);
#119=ORIENTED_EDGE('',*,*,#100,.F.);
#120=ORIENTED_EDGE('',*,*,#101,.F.);
#121=ORIENTED_EDGE('',*,*,#102,.F.);
#122=ORIENTED_EDGE('',*,*,#103,.T.);
#123=ORIENTED_EDGE('',*,*,#104,.T.);
#124=ORIENTED_EDGE('',*,*,#105,.F.);
#125=ORIENTED_EDGE('',*,*,#106,.F.);
#126=ORIENTED_EDGE('',*,*,#107,.T.);
#127=ORIENTED_EDGE('',*,*,#106,.T.);
#128=ORIENTED_EDGE('',*,*,#108,.F.);
#129=ORIENTED_EDGE('',*,*,#109,.F.);
#130=ORIENTED_EDGE('',*,*,#110,.T.);
#131=ORIENTED_EDGE('',*,*,#109,.T.);
#132=ORIENTED_EDGE('',*,*,#111,.F.);
#133=ORIENTED_EDGE('',*,*,#112,.F.);
#134=ORIENTED_EDGE('',*,*,#113,.T.);
#135=ORIENTED_EDGE('',*,*,#112,.T.);
#136=ORIENTED_EDGE('',*,*,#114,.F.);
#137=ORIENTED_EDGE('',*,*,#115,.F.);
#138=ORIENTED_EDGE('',*,*,#116,.T.);
#139=ORIENTED_EDGE('',*,*,#115,.T.);
#140=ORIENTED_EDGE('',*,*,#117,.F.);
#141=ORIENTED_EDGE('',*,*,#104,.F.);
#142=ORIENTED_EDGE('',*,*,#99,.T.);
#143=ORIENTED_EDGE('',*,*,#101,.T.);
#144=ORIENTED_EDGE('',*,*,#117,.T.);
#145=ORIENTED_EDGE('',*,*,#114,.T.);
#146=ORIENTED_EDGE('',*,*,#111,.T.);
#147=ORIENTED_EDGE('',*,*,#108,.T.);
#148=ORIENTED_EDGE('',*,*,#105,.T.);
#149=ORIENTED_EDGE('',*,*,#100,.T.);
#150=ORIENTED_EDGE('',*,*,#102,.T.);
#151=ORIENTED_EDGE('',*,*,#116,.F.);
#152=ORIENTED_EDGE('',*,*,#103,.F.);
#153=ORIENTED_EDGE('',*,*,#107,.F.);
#154=ORIENTED_EDGE('',*,*,#110,.F.);
#155=ORIENTED_EDGE('',*,*,#113,.F.);
#156=CYLINDRICAL_SURFACE('',#170,0.05);
#157=CYLINDRICAL_SURFACE('',#173,0.05);
#158=ADVANCED_FACE('',(#59,#51),#156,.F.);
#159=ADVANCED_FACE('',(#60,#52),#157,.F.);
#160=ADVANCED_FACE('',(#61),#44,.T.);
#161=ADVANCED_FACE('',(#62),#45,.T.);
#162=ADVANCED_FACE('',(#63),#46,.T.);
#163=ADVANCED_FACE('',(#64),#47,.T.);
#164=ADVANCED_FACE('',(#65),#48,.T.);
#165=ADVANCED_FACE('',(#53,#54,#55),#49,.T.);
#166=ADVANCED_FACE('',(#56,#57,#58),#50,.T.);
#167=CLOSED_SHELL('',(#158,#159,#160,#161,#162,#163,#164,#165,#166));
#168=MANIFOLD_SOLID_BREP('Solid1',#167);
#169=AXIS2_PLACEMENT_3D('placement',#226,#183,#184);
#170=AXIS2_PLACEMENT_3D('',#227,#185,#186);
#171=AXIS2_PLACEMENT_3D('',#229,#187,#188);
#172=AXIS2_PLACEMENT_3D('',#231,#189,#190);
#173=AXIS2_PLACEMENT_3D('',#232,#191,#192);
#174=AXIS2_PLACEMENT_3D('',#234,#193,#194);
#175=AXIS2_PLACEMENT_3D('',#236,#195,#196);
#176=AXIS2_PLACEMENT_3D('',#237,#197,#198);
#177=AXIS2_PLACEMENT_3D('',#246,#203,#204);
#178=AXIS2_PLACEMENT_3D('',#252,#208,#209);
#179=AXIS2_PLACEMENT_3D('',#258,#213,#214);
#180=AXIS2_PLACEMENT_3D('',#264,#218,#219);
#181=AXIS2_PLACEMENT_3D('',#267,#222,#223);
#182=AXIS2_PLACEMENT_3D('',#268,#224,#225);
#183=DIRECTION('axis',(0.,0.,1.));
#184=DIRECTION('refdir',(1.,0.,0.));
#185=DIRECTION('center_axis',(0.,1.,0.));
#186=DIRECTION('ref_axis',(1.,0.,0.));
#187=DIRECTION('center_axis',(0.,-1.,0.));
#188=DIRECTION('ref_axis',(1.,0.,0.));
#189=DIRECTION('center_axis',(0.,1.,0.));
#190=DIRECTION('ref_axis',(1.,0.,0.));
#191=DIRECTION('center_axis',(0.,1.,0.));
#192=DIRECTION('ref_axis',(1.,0.,0.));
#193=DIRECTION('center_axis',(0.,-1.,0.));
#194=DIRECTION('ref_axis',(1.,0.,0.));
#195=DIRECTION('center_axis',(0.,1.,0.));
#196=DIRECTION('ref_axis',(1.,0.,0.));
#197=DIRECTION('center_axis',(0.,0.,-1.));
#198=DIRECTION('ref_axis',(-1.,0.,0.));
#199=DIRECTION('',(-1.,0.,0.));
#200=DIRECTION('',(0.,1.,0.));
#201=DIRECTION('',(-1.,0.,0.));
#202=DIRECTION('',(0.,1.,0.));
#203=DIRECTION('center_axis',(1.,0.,0.));
#204=DIRECTION('ref_axis',(0.,0.,-1.));
#205=DIRECTION('',(0.,0.,-1.));
#206=DIRECTION('',(0.,0.,-1.));
#207=DIRECTION('',(0.,1.,0.));
#208=DIRECTION('center_axis',(-6.94244316254001E-016,0.,1.));
#209=DIRECTION('ref_axis',(1.,0.,7.04991620636974E-016));
#210=DIRECTION('',(1.,0.,6.94244316254001E-016));
#211=DIRECTION('',(1.,0.,6.94244316254001E-016));
#212=DIRECTION('',(0.,1.,0.));
#213=DIRECTION('center_axis',(-0.239057168694044,0.,0.971005494369619));
#214=DIRECTION('ref_axis',(0.971005494369619,0.,0.239057168694044));
#215=DIRECTION('',(0.971005494369618,0.,0.239057168694044));
#216=DIRECTION('',(0.971005494369618,0.,0.239057168694044));
#217=DIRECTION('',(0.,1.,0.));
#218=DIRECTION('center_axis',(-1.,0.,0.));
#219=DIRECTION('ref_axis',(0.,0.,1.));
#220=DIRECTION('',(0.,0.,1.));
#221=DIRECTION('',(0.,0.,1.));
#222=DIRECTION('center_axis',(0.,1.,0.));
#223=DIRECTION('ref_axis',(0.,0.,1.));
#224=DIRECTION('center_axis',(0.,-1.,0.));
#225=DIRECTION('ref_axis',(0.,0.,-1.));
#226=CARTESIAN_POINT('',(0.,0.,0.));
#227=CARTESIAN_POINT('Origin',(1.00001624516183,0.,-0.4));
#228=CARTESIAN_POINT('',(0.95001624516183,0.1,-0.4));
#229=CARTESIAN_POINT('Origin',(1.00001624516183,0.1,-0.4));
#230=CARTESIAN_POINT('',(0.95001624516183,0.,-0.4));
#231=CARTESIAN_POINT('Origin',(1.00001624516183,0.,-0.4));
#232=CARTESIAN_POINT('Origin',(1.00001624516183,0.,-0.13));
#233=CARTESIAN_POINT('',(0.95001624516183,0.1,-0.13));
#234=CARTESIAN_POINT('Origin',(1.00001624516183,0.1,-0.13));
#235=CARTESIAN_POINT('',(0.95001624516183,0.,-0.13));
#236=CARTESIAN_POINT('Origin',(1.00001624516183,0.,-0.13));
#237=CARTESIAN_POINT('Origin',(1.25,0.,-0.5));
#238=CARTESIAN_POINT('',(1.25,0.,-0.5));
#239=CARTESIAN_POINT('',(0.713520171890311,0.,-0.5));
#240=CARTESIAN_POINT('',(1.25,0.,-0.5));
#241=CARTESIAN_POINT('',(0.713520171890311,0.1,-0.5));
#242=CARTESIAN_POINT('',(0.713520171890311,0.,-0.5));
#243=CARTESIAN_POINT('',(1.25,0.1,-0.5));
#244=CARTESIAN_POINT('',(1.25,0.1,-0.5));
#245=CARTESIAN_POINT('',(1.25,0.,-0.5));
#246=CARTESIAN_POINT('Origin',(1.25,0.,0.341535433070866));
#247=CARTESIAN_POINT('',(1.25,0.,0.341535433070866));
#248=CARTESIAN_POINT('',(1.25,0.,0.341535433070866));
#249=CARTESIAN_POINT('',(1.25,0.1,0.341535433070866));
#250=CARTESIAN_POINT('',(1.25,0.1,0.341535433070866));
#251=CARTESIAN_POINT('',(1.25,0.,0.341535433070866));
#252=CARTESIAN_POINT('Origin',(0.935200390732214,0.,0.341535433070866));
#253=CARTESIAN_POINT('',(0.935200390732214,0.,0.341535433070866));
#254=CARTESIAN_POINT('',(0.935200390732214,0.,0.341535433070866));
#255=CARTESIAN_POINT('',(0.935200390732214,0.1,0.341535433070866));
#256=CARTESIAN_POINT('',(0.935200390732214,0.1,0.341535433070866));
#257=CARTESIAN_POINT('',(0.935200390732214,0.,0.341535433070866));
#258=CARTESIAN_POINT('Origin',(0.713520171890311,0.,0.286958764062185));
#259=CARTESIAN_POINT('',(0.713520171890311,0.,0.286958764062185));
#260=CARTESIAN_POINT('',(0.713520171890311,0.,0.286958764062185));
#261=CARTESIAN_POINT('',(0.713520171890311,0.1,0.286958764062185));
#262=CARTESIAN_POINT('',(0.713520171890311,0.1,0.286958764062185));
#263=CARTESIAN_POINT('',(0.713520171890311,0.,0.286958764062185));
#264=CARTESIAN_POINT('Origin',(0.713520171890311,0.,-0.5));
#265=CARTESIAN_POINT('',(0.713520171890311,0.,-0.5));
#266=CARTESIAN_POINT('',(0.713520171890311,0.1,-0.5));
#267=CARTESIAN_POINT('Origin',(0.98678127321761,0.1,-0.0884342007927616));
#268=CARTESIAN_POINT('Origin',(0.98678127321761,0.,-0.0884342007927616));
#269=UNCERTAINTY_MEASURE_WITH_UNIT(LENGTH_MEASURE(0.000393700787401575),
#273,'DISTANCE_ACCURACY_VALUE',
'Maximum model space distance between geometric entities at asserted c
onnectivities');
#270=UNCERTAINTY_MEASURE_WITH_UNIT(LENGTH_MEASURE(1.E-006),#274,
'DISTANCE_ACCURACY_VALUE',
'Maximum model space distance between geometric entities at asserted c
onnectivities');
#271=(
GEOMETRIC_REPRESENTATION_CONTEXT(3)
GLOBAL_UNCERTAINTY_ASSIGNED_CONTEXT((#269))
GLOBAL_UNIT_ASSIGNED_CONTEXT((#273,#279,#276))
REPRESENTATION_CONTEXT('','3D')
);
#272=(
GEOMETRIC_REPRESENTATION_CONTEXT(3)
GLOBAL_UNCERTAINTY_ASSIGNED_CONTEXT((#270))
GLOBAL_UNIT_ASSIGNED_CONTEXT((#274,#279,#276))
REPRESENTATION_CONTEXT('','3D')
);
#273=(
CONVERSION_BASED_UNIT('__CONSTANT UNIT inch',#275)
LENGTH_UNIT()
NAMED_UNIT(#278)
);
#274=(
LENGTH_UNIT()
NAMED_UNIT(*)
SI_UNIT(.MILLI.,.METRE.)
);
#275=LENGTH_MEASURE_WITH_UNIT(LENGTH_MEASURE(25.4),#274);
#276=(
NAMED_UNIT(*)
SI_UNIT($,.STERADIAN.)
SOLID_ANGLE_UNIT()
);
#277=DIMENSIONAL_EXPONENTS(0.,0.,0.,0.,0.,0.,0.);
#278=DIMENSIONAL_EXPONENTS(1.,0.,0.,0.,0.,0.,0.);
#279=(
CONVERSION_BASED_UNIT('degree',#281)
NAMED_UNIT(#277)
PLANE_ANGLE_UNIT()
);
#280=(
NAMED_UNIT(*)
PLANE_ANGLE_UNIT()
SI_UNIT($,.RADIAN.)
);
#281=PLANE_ANGLE_MEASURE_WITH_UNIT(PLANE_ANGLE_MEASURE(0.01745329252),#280);
#282=SHAPE_DEFINITION_REPRESENTATION(#283,#284);
#283=PRODUCT_DEFINITION_SHAPE('',$,#286);
#284=SHAPE_REPRESENTATION('',(#169),#271);
#285=PRODUCT_DEFINITION_CONTEXT('part definition',#290,'design');
#286=PRODUCT_DEFINITION('ahf_contact_plate_R','ahf_contact_plate_R',#287,
#285);
#287=PRODUCT_DEFINITION_FORMATION('',$,#292);
#288=PRODUCT_RELATED_PRODUCT_CATEGORY('ahf_contact_plate_R',
'ahf_contact_plate_R',(#292));
#289=APPLICATION_PROTOCOL_DEFINITION('international standard',
'automotive_design',2009,#290);
#290=APPLICATION_CONTEXT(
'Core Data for Automotive Mechanical Design Process');
#291=PRODUCT_CONTEXT('part definition',#290,'mechanical');
#292=PRODUCT('ahf_contact_plate_R','ahf_contact_plate_R',$,(#291));
#293=PRESENTATION_STYLE_ASSIGNMENT((#294));
#294=SURFACE_STYLE_USAGE(.BOTH.,#295);
#295=SURFACE_SIDE_STYLE($,(#296));
#296=SURFACE_STYLE_FILL_AREA(#297);
#297=FILL_AREA_STYLE($,(#298));
#298=FILL_AREA_STYLE_COLOUR($,#299);
#299=COLOUR_RGB('',0.749019607843137,0.749019607843137,0.749019607843137);
ENDSEC;
END-ISO-10303-21;
