# Supplementary material for: Automated task training and longitudinal monitoring of mouse mesoscale cortical circuits using home cages
Source: eLife. 2020 May 15;9:e55964. doi: 10.7554/eLife.55964 (PMC7332290; doi:10.7554/eLife.55964)
Supplement: Supplementary file 2. [file elife-55964-supp2.zip › CAD_current_cage/headfixing_tube_servo_coupler_plates_headbar/Bar_with_notch.STEP]

ISO-10303-21;
HEADER;
FILE_DESCRIPTION (( 'STEP AP214' ),
    '1' );
FILE_NAME ('Bar_with_notch.STEP',
    '2017-07-21T15:22:04',
    ( '' ),
    ( '' ),
    'SwSTEP 2.0',
    'SolidWorks 2016',
    '' );
FILE_SCHEMA (( 'AUTOMOTIVE_DESIGN' ));
ENDSEC;

DATA;
#1 = VECTOR ( 'NONE', #91, 1000.000000000000000 ) ;
#2 = SURFACE_STYLE_USAGE ( .BOTH. , #198 ) ;
#3 = PRESENTATION_STYLE_ASSIGNMENT (( #137 ) ) ;
#4 = DIRECTION ( 'NONE',  ( -1.000000000000000000, 0.0000000000000000000, 5.913830031739115500E-017 ) ) ;
#5 = DIRECTION ( 'NONE',  ( -1.000000000000000000, -0.0000000000000000000, -0.0000000000000000000 ) ) ;
#6 = ORIENTED_EDGE ( 'NONE', *, *, #122, .T. ) ;
#7 = APPLICATION_PROTOCOL_DEFINITION ( 'draft international standard', 'automotive_design', 1998, #227 ) ;
#8 = DIRECTION ( 'NONE',  ( 5.913830031739115500E-017, 0.0000000000000000000, 1.000000000000000000 ) ) ;
#9 = ORIENTED_EDGE ( 'NONE', *, *, #180, .T. ) ;
#10 = ADVANCED_FACE ( 'NONE', ( #107 ), #129, .F. ) ;
#11 = CARTESIAN_POINT ( 'NONE',  ( -1.350000000000000800, 0.0000000000000000000, -11.00000000000000000 ) ) ;
#12 = CARTESIAN_POINT ( 'NONE',  ( 1.350000000000000100, 0.0000000000000000000, -0.5000000000000001100 ) ) ;
#13 = AXIS2_PLACEMENT_3D ( 'NONE', #224, #4, #8 ) ;
#14 = DIRECTION ( 'NONE',  ( 5.913830031739115500E-017, 0.0000000000000000000, 1.000000000000000000 ) ) ;
#15 = CARTESIAN_POINT ( 'NONE',  ( 0.0000000000000000000, 3.174999999999999800, 0.0000000000000000000 ) ) ;
#16 = CARTESIAN_POINT ( 'NONE',  ( 1.350000000000000100, 0.0000000000000000000, 0.5000000000000001100 ) ) ;
#17 = LINE ( 'NONE', #73, #63 ) ;
#18 = VERTEX_POINT ( 'NONE', #108 ) ;
#19 = ORIENTED_EDGE ( 'NONE', *, *, #114, .F. ) ;
#20 = DIRECTION ( 'NONE',  ( -5.913830031739115500E-017, -0.0000000000000000000, -1.000000000000000000 ) ) ;
#21 = EDGE_CURVE ( 'NONE', #121, #251, #90, .T. ) ;
#22 =( NAMED_UNIT ( * ) PLANE_ANGLE_UNIT ( ) SI_UNIT ( $, .RADIAN. ) );
#23 = VECTOR ( 'NONE', #179, 1000.000000000000000 ) ;
#24 = ORIENTED_EDGE ( 'NONE', *, *, #252, .F. ) ;
#25 = DIRECTION ( 'NONE',  ( 1.000000000000000000, 0.0000000000000000000, 0.0000000000000000000 ) ) ;
#26 = EDGE_CURVE ( 'NONE', #81, #251, #196, .T. ) ;
#27 = DIRECTION ( 'NONE',  ( 0.0000000000000000000, 0.0000000000000000000, 1.000000000000000000 ) ) ;
#28 = ORIENTED_EDGE ( 'NONE', *, *, #65, .F. ) ;
#29 = ORIENTED_EDGE ( 'NONE', *, *, #180, .F. ) ;
#30 = VECTOR ( 'NONE', #20, 1000.000000000000000 ) ;
#31 = ADVANCED_FACE ( 'NONE', ( #37 ), #172, .F. ) ;
#32 = EDGE_CURVE ( 'NONE', #18, #144, #200, .T. ) ;
#33 = CARTESIAN_POINT ( 'NONE',  ( 1.349999999999999400, 0.0000000000000000000, -11.00000000000000000 ) ) ;
#34 = VERTEX_POINT ( 'NONE', #153 ) ;
#35 = CARTESIAN_POINT ( 'NONE',  ( 1.349999999999999400, 3.174999999999999800, -11.00000000000000000 ) ) ;
#36 = EDGE_CURVE ( 'NONE', #34, #18, #175, .T. ) ;
#37 = FACE_OUTER_BOUND ( 'NONE', #188, .T. ) ;
#38 = ORIENTED_EDGE ( 'NONE', *, *, #92, .F. ) ;
#39 = FACE_OUTER_BOUND ( 'NONE', #133, .T. ) ;
#40 = CARTESIAN_POINT ( 'NONE',  ( -1.350000000000000800, 0.0000000000000000000, 11.00000000000000000 ) ) ;
#41 = ORIENTED_EDGE ( 'NONE', *, *, #245, .T. ) ;
#42 =( LENGTH_UNIT ( ) NAMED_UNIT ( * ) SI_UNIT ( .MILLI., .METRE. ) );
#43 = CIRCLE ( 'NONE', #189, 0.5000000000000001100 ) ;
#44 = PRODUCT_RELATED_PRODUCT_CATEGORY ( 'part', '', ( #62 ) ) ;
#45 = DIRECTION ( 'NONE',  ( 1.000000000000000000, 0.0000000000000000000, 0.0000000000000000000 ) ) ;
#46 = VECTOR ( 'NONE', #247, 1000.000000000000000 ) ;
#47 =( NAMED_UNIT ( * ) PLANE_ANGLE_UNIT ( ) SI_UNIT ( $, .RADIAN. ) );
#48 = AXIS2_PLACEMENT_3D ( 'NONE', #186, #125, #192 ) ;
#49 = VECTOR ( 'NONE', #217, 1000.000000000000000 ) ;
#50 = VECTOR ( 'NONE', #266, 1000.000000000000000 ) ;
#51 =( GEOMETRIC_REPRESENTATION_CONTEXT ( 3 ) GLOBAL_UNCERTAINTY_ASSIGNED_CONTEXT ( ( #119 ) ) GLOBAL_UNIT_ASSIGNED_CONTEXT ( ( #42, #158, #113 ) ) REPRESENTATION_CONTEXT ( 'NONE', 'WORKASPACE' ) );
#52 = EDGE_CURVE ( 'NONE', #85, #103, #17, .T. ) ;
#53 = ORIENTED_EDGE ( 'NONE', *, *, #52, .T. ) ;
#54 = DIRECTION ( 'NONE',  ( 0.0000000000000000000, 1.000000000000000000, 0.0000000000000000000 ) ) ;
#55 = DIRECTION ( 'NONE',  ( -0.0000000000000000000, -1.000000000000000000, -0.0000000000000000000 ) ) ;
#56 =( GEOMETRIC_REPRESENTATION_CONTEXT ( 3 ) GLOBAL_UNCERTAINTY_ASSIGNED_CONTEXT ( ( #183 ) ) GLOBAL_UNIT_ASSIGNED_CONTEXT ( ( #118, #47, #230 ) ) REPRESENTATION_CONTEXT ( 'NONE', 'WORKASPACE' ) );
#57 = VECTOR ( 'NONE', #237, 1000.000000000000000 ) ;
#58 = CARTESIAN_POINT ( 'NONE',  ( 0.0000000000000000000, 0.0000000000000000000, 0.0000000000000000000 ) ) ;
#59 = CARTESIAN_POINT ( 'NONE',  ( -1.350000000000000800, 3.174999999999999800, -11.00000000000000000 ) ) ;
#60 = EDGE_CURVE ( 'NONE', #220, #226, #147, .T. ) ;
#61 = SHAPE_DEFINITION_REPRESENTATION ( #169, #164 ) ;
#62 = PRODUCT ( 'Bar_with_notch', 'Bar_with_notch', '', ( #184 ) ) ;
#63 = VECTOR ( 'NONE', #225, 1000.000000000000000 ) ;
#64 = ORIENTED_EDGE ( 'NONE', *, *, #122, .F. ) ;
#65 = EDGE_CURVE ( 'NONE', #159, #124, #68, .T. ) ;
#66 = ORIENTED_EDGE ( 'NONE', *, *, #142, .F. ) ;
#67 = ADVANCED_FACE ( 'NONE', ( #211 ), #182, .F. ) ;
#68 = LINE ( 'NONE', #112, #162 ) ;
#69 = ORIENTED_EDGE ( 'NONE', *, *, #235, .F. ) ;
#70 = ORIENTED_EDGE ( 'NONE', *, *, #114, .T. ) ;
#71 = DIRECTION ( 'NONE',  ( 0.0000000000000000000, -0.0000000000000000000, 1.000000000000000000 ) ) ;
#72 = CARTESIAN_POINT ( 'NONE',  ( 1.350000000000000100, 0.0000000000000000000, 0.0000000000000000000 ) ) ;
#73 = CARTESIAN_POINT ( 'NONE',  ( 1.350000000000000100, 0.0000000000000000000, -0.5000000000000001100 ) ) ;
#74 = VECTOR ( 'NONE', #270, 1000.000000000000000 ) ;
#75 = CARTESIAN_POINT ( 'NONE',  ( -1.350000000000000800, 3.174999999999999800, -11.00000000000000000 ) ) ;
#76 = CARTESIAN_POINT ( 'NONE',  ( 1.349999999999999400, 0.0000000000000000000, -11.00000000000000000 ) ) ;
#77 = DIRECTION ( 'NONE',  ( -5.913830031739115500E-017, -0.0000000000000000000, -1.000000000000000000 ) ) ;
#78 = DIRECTION ( 'NONE',  ( 1.000000000000000000, 0.0000000000000000000, 0.0000000000000000000 ) ) ;
#79 = PRODUCT_DEFINITION_FORMATION_WITH_SPECIFIED_SOURCE ( 'ANY', '', #62, .NOT_KNOWN. ) ;
#80 = ORIENTED_EDGE ( 'NONE', *, *, #36, .T. ) ;
#81 = VERTEX_POINT ( 'NONE', #40 ) ;
#82 = SURFACE_SIDE_STYLE ('',( #262 ) ) ;
#83 = CARTESIAN_POINT ( 'NONE',  ( 1.349999999999999400, 3.174999999999999800, -11.00000000000000000 ) ) ;
#84 = EDGE_CURVE ( 'NONE', #34, #159, #253, .T. ) ;
#85 = VERTEX_POINT ( 'NONE', #242 ) ;
#86 = ORIENTED_EDGE ( 'NONE', *, *, #252, .T. ) ;
#87 = ADVANCED_FACE ( 'NONE', ( #259 ), #267, .F. ) ;
#88 = VECTOR ( 'NONE', #55, 1000.000000000000000 ) ;
#89 = MECHANICAL_DESIGN_GEOMETRIC_PRESENTATION_REPRESENTATION (  '', ( #156 ), #51 ) ;
#90 = LINE ( 'NONE', #219, #46 ) ;
#91 = DIRECTION ( 'NONE',  ( -0.0000000000000000000, -1.000000000000000000, -0.0000000000000000000 ) ) ;
#92 = EDGE_CURVE ( 'NONE', #124, #81, #102, .T. ) ;
#93 = LINE ( 'NONE', #250, #88 ) ;
#94 = CARTESIAN_POINT ( 'NONE',  ( 1.350000000000000800, 3.174999999999999800, 11.00000000000000000 ) ) ;
#95 = VECTOR ( 'NONE', #135, 1000.000000000000000 ) ;
#96 = ORIENTED_EDGE ( 'NONE', *, *, #21, .T. ) ;
#97 = DIRECTION ( 'NONE',  ( 1.000000000000000000, 0.0000000000000000000, 0.0000000000000000000 ) ) ;
#98 = PLANE ( 'NONE',  #233 ) ;
#99 = ORIENTED_EDGE ( 'NONE', *, *, #84, .T. ) ;
#100 = CARTESIAN_POINT ( 'NONE',  ( 1.350000000000000100, 0.0000000000000000000, 0.0000000000000000000 ) ) ;
#101 = PRESENTATION_STYLE_ASSIGNMENT (( #2 ) ) ;
#102 = LINE ( 'NONE', #240, #50 ) ;
#103 = VERTEX_POINT ( 'NONE', #12 ) ;
#104 = AXIS2_PLACEMENT_3D ( 'NONE', #100, #185, #27 ) ;
#105 = ORIENTED_EDGE ( 'NONE', *, *, #21, .F. ) ;
#106 = DIRECTION ( 'NONE',  ( 0.0000000000000000000, 1.000000000000000000, 0.0000000000000000000 ) ) ;
#107 = FACE_OUTER_BOUND ( 'NONE', #171, .T. ) ;
#108 = CARTESIAN_POINT ( 'NONE',  ( -1.350000000000000800, 3.174999999999999800, -11.00000000000000000 ) ) ;
#109 = DIRECTION ( 'NONE',  ( -1.000000000000000000, -0.0000000000000000000, -0.0000000000000000000 ) ) ;
#110 = CARTESIAN_POINT ( 'NONE',  ( 1.350000000000000800, 0.0000000000000000000, 11.00000000000000000 ) ) ;
#111 = EDGE_LOOP ( 'NONE', ( #268, #105, #29, #201 ) ) ;
#112 = CARTESIAN_POINT ( 'NONE',  ( -1.350000000000000800, 0.0000000000000000000, -11.00000000000000000 ) ) ;
#113 =( NAMED_UNIT ( * ) SI_UNIT ( $, .STERADIAN. ) SOLID_ANGLE_UNIT ( ) );
#114 = EDGE_CURVE ( 'NONE', #85, #226, #43, .T. ) ;
#115 = ORIENTED_EDGE ( 'NONE', *, *, #36, .F. ) ;
#116 = FILL_AREA_STYLE ('',( #131 ) ) ;
#117 = CARTESIAN_POINT ( 'NONE',  ( 1.350000000000000100, 0.0000000000000000000, 0.5000000000000001100 ) ) ;
#118 =( LENGTH_UNIT ( ) NAMED_UNIT ( * ) SI_UNIT ( .MILLI., .METRE. ) );
#119 = UNCERTAINTY_MEASURE_WITH_UNIT (LENGTH_MEASURE( 1.000000000000000100E-005 ), #42, 'distance_accuracy_value', 'NONE');
#120 = APPLICATION_PROTOCOL_DEFINITION ( 'draft international standard', 'automotive_design', 1998, #138 ) ;
#121 = VERTEX_POINT ( 'NONE', #94 ) ;
#122 = EDGE_CURVE ( 'NONE', #251, #220, #161, .T. ) ;
#123 = SURFACE_STYLE_FILL_AREA ( #150 ) ;
#124 = VERTEX_POINT ( 'NONE', #11 ) ;
#125 = DIRECTION ( 'NONE',  ( 0.0000000000000000000, 0.0000000000000000000, -1.000000000000000000 ) ) ;
#126 = DIRECTION ( 'NONE',  ( -1.000000000000000000, 0.0000000000000000000, 5.913830031739115500E-017 ) ) ;
#127 =( LENGTH_UNIT ( ) NAMED_UNIT ( * ) SI_UNIT ( .MILLI., .METRE. ) );
#128 = ORIENTED_EDGE ( 'NONE', *, *, #214, .T. ) ;
#129 = PLANE ( 'NONE',  #149 ) ;
#130 =( GEOMETRIC_REPRESENTATION_CONTEXT ( 3 ) GLOBAL_UNCERTAINTY_ASSIGNED_CONTEXT ( ( #205 ) ) GLOBAL_UNIT_ASSIGNED_CONTEXT ( ( #127, #22, #181 ) ) REPRESENTATION_CONTEXT ( 'NONE', 'WORKASPACE' ) );
#131 = FILL_AREA_STYLE_COLOUR ( '', #165 ) ;
#132 = AXIS2_PLACEMENT_3D ( 'NONE', #35, #126, #14 ) ;
#133 = EDGE_LOOP ( 'NONE', ( #19, #190, #80, #176, #9, #41 ) ) ;
#134 = ORIENTED_EDGE ( 'NONE', *, *, #261, .T. ) ;
#135 = DIRECTION ( 'NONE',  ( -0.0000000000000000000, 1.000000000000000000, -0.0000000000000000000 ) ) ;
#136 = PRODUCT_DEFINITION_CONTEXT ( 'detailed design', #138, 'design' ) ;
#137 = SURFACE_STYLE_USAGE ( .BOTH. , #82 ) ;
#138 = APPLICATION_CONTEXT ( 'automotive_design' ) ;
#139 = CYLINDRICAL_SURFACE ( 'NONE', #213, 0.5000000000000001100 ) ;
#140 = VECTOR ( 'NONE', #78, 1000.000000000000000 ) ;
#141 = MANIFOLD_SOLID_BREP ( 'Cut-Extrude1', #231 ) ;
#142 = EDGE_CURVE ( 'NONE', #144, #81, #154, .T. ) ;
#143 = LINE ( 'NONE', #221, #263 ) ;
#144 = VERTEX_POINT ( 'NONE', #168 ) ;
#145 = PRESENTATION_LAYER_ASSIGNMENT (  '', '', ( #156 ) ) ;
#146 = CIRCLE ( 'NONE', #104, 0.5000000000000001100 ) ;
#147 = LINE ( 'NONE', #117, #95 ) ;
#148 = CARTESIAN_POINT ( 'NONE',  ( 1.350000000000000100, 3.174999999999999800, 0.0000000000000000000 ) ) ;
#149 = AXIS2_PLACEMENT_3D ( 'NONE', #75, #197, #218 ) ;
#150 = FILL_AREA_STYLE ('',( #216 ) ) ;
#151 = CARTESIAN_POINT ( 'NONE',  ( -1.350000000000000800, 0.0000000000000000000, 11.00000000000000000 ) ) ;
#152 = ORIENTED_EDGE ( 'NONE', *, *, #60, .T. ) ;
#153 = CARTESIAN_POINT ( 'NONE',  ( 1.349999999999999400, 3.174999999999999800, -11.00000000000000000 ) ) ;
#154 = LINE ( 'NONE', #195, #49 ) ;
#155 = CARTESIAN_POINT ( 'NONE',  ( 1.349999999999999400, 3.174999999999999800, -11.00000000000000000 ) ) ;
#156 = STYLED_ITEM ( 'NONE', ( #3 ), #164 ) ;
#157 = DIRECTION ( 'NONE',  ( 0.0000000000000000000, 1.000000000000000000, 0.0000000000000000000 ) ) ;
#158 =( NAMED_UNIT ( * ) PLANE_ANGLE_UNIT ( ) SI_UNIT ( $, .RADIAN. ) );
#159 = VERTEX_POINT ( 'NONE', #199 ) ;
#160 = FACE_OUTER_BOUND ( 'NONE', #246, .T. ) ;
#161 = LINE ( 'NONE', #33, #57 ) ;
#162 = VECTOR ( 'NONE', #5, 1000.000000000000000 ) ;
#163 = ORIENTED_EDGE ( 'NONE', *, *, #52, .F. ) ;
#164 = ADVANCED_BREP_SHAPE_REPRESENTATION ( 'Bar_with_notch', ( #141, #210 ), #56 ) ;
#165 = COLOUR_RGB ( '',0.7921568627450980000, 0.8196078431372548800, 0.9333333333333333500 ) ;
#166 = ORIENTED_EDGE ( 'NONE', *, *, #92, .T. ) ;
#167 = ORIENTED_EDGE ( 'NONE', *, *, #26, .F. ) ;
#168 = CARTESIAN_POINT ( 'NONE',  ( -1.350000000000000800, 3.174999999999999800, 11.00000000000000000 ) ) ;
#169 = PRODUCT_DEFINITION_SHAPE ( 'NONE', 'NONE',  #254 ) ;
#170 = EDGE_LOOP ( 'NONE', ( #166, #66, #260, #128 ) ) ;
#171 = EDGE_LOOP ( 'NONE', ( #232, #234, #115, #99 ) ) ;
#172 = PLANE ( 'NONE',  #132 ) ;
#173 = FACE_OUTER_BOUND ( 'NONE', #170, .T. ) ;
#174 = FACE_OUTER_BOUND ( 'NONE', #178, .T. ) ;
#175 = LINE ( 'NONE', #244, #264 ) ;
#176 = ORIENTED_EDGE ( 'NONE', *, *, #32, .T. ) ;
#177 = CARTESIAN_POINT ( 'NONE',  ( 1.350000000000000100, 3.174999999999999800, 0.5000000000000001100 ) ) ;
#178 = EDGE_LOOP ( 'NONE', ( #6, #152, #215, #96 ) ) ;
#179 = DIRECTION ( 'NONE',  ( -5.913830031739115500E-017, -0.0000000000000000000, -1.000000000000000000 ) ) ;
#180 = EDGE_CURVE ( 'NONE', #144, #121, #143, .T. ) ;
#181 =( NAMED_UNIT ( * ) SI_UNIT ( $, .STERADIAN. ) SOLID_ANGLE_UNIT ( ) );
#182 = PLANE ( 'NONE',  #48 ) ;
#183 = UNCERTAINTY_MEASURE_WITH_UNIT (LENGTH_MEASURE( 1.000000000000000100E-005 ), #118, 'distance_accuracy_value', 'NONE');
#184 = PRODUCT_CONTEXT ( 'NONE', #227, 'mechanical' ) ;
#185 = DIRECTION ( 'NONE',  ( 0.0000000000000000000, 1.000000000000000000, 0.0000000000000000000 ) ) ;
#186 = CARTESIAN_POINT ( 'NONE',  ( -1.350000000000000800, 3.174999999999999800, 11.00000000000000000 ) ) ;
#187 = COLOUR_RGB ( '',0.7921568627450980000, 0.8196078431372548800, 0.9333333333333333500 ) ;
#188 = EDGE_LOOP ( 'NONE', ( #69, #53, #86, #241 ) ) ;
#189 = AXIS2_PLACEMENT_3D ( 'NONE', #148, #54, #191 ) ;
#190 = ORIENTED_EDGE ( 'NONE', *, *, #235, .T. ) ;
#191 = DIRECTION ( 'NONE',  ( 0.0000000000000000000, 0.0000000000000000000, 1.000000000000000000 ) ) ;
#192 = DIRECTION ( 'NONE',  ( -1.000000000000000000, 0.0000000000000000000, -0.0000000000000000000 ) ) ;
#193 = MECHANICAL_DESIGN_GEOMETRIC_PRESENTATION_REPRESENTATION (  '', ( #223 ), #130 ) ;
#194 = CARTESIAN_POINT ( 'NONE',  ( 0.0000000000000000000, 0.0000000000000000000, 0.0000000000000000000 ) ) ;
#195 = CARTESIAN_POINT ( 'NONE',  ( -1.350000000000000800, 3.174999999999999800, 11.00000000000000000 ) ) ;
#196 = LINE ( 'NONE', #151, #140 ) ;
#197 = DIRECTION ( 'NONE',  ( 0.0000000000000000000, 0.0000000000000000000, 1.000000000000000000 ) ) ;
#198 = SURFACE_SIDE_STYLE ('',( #123 ) ) ;
#199 = CARTESIAN_POINT ( 'NONE',  ( 1.349999999999999400, 0.0000000000000000000, -11.00000000000000000 ) ) ;
#200 = LINE ( 'NONE', #222, #74 ) ;
#201 = ORIENTED_EDGE ( 'NONE', *, *, #142, .T. ) ;
#202 = CARTESIAN_POINT ( 'NONE',  ( 1.349999999999999400, 3.174999999999999800, -11.00000000000000000 ) ) ;
#203 = AXIS2_PLACEMENT_3D ( 'NONE', #15, #157, #269 ) ;
#204 = DIRECTION ( 'NONE',  ( 0.0000000000000000000, 0.0000000000000000000, 1.000000000000000000 ) ) ;
#205 = UNCERTAINTY_MEASURE_WITH_UNIT (LENGTH_MEASURE( 1.000000000000000100E-005 ), #127, 'distance_accuracy_value', 'NONE');
#206 = DIRECTION ( 'NONE',  ( 0.0000000000000000000, 0.0000000000000000000, -1.000000000000000000 ) ) ;
#207 = ORIENTED_EDGE ( 'NONE', *, *, #261, .F. ) ;
#208 = EDGE_LOOP ( 'NONE', ( #24, #134, #64, #167, #38, #28 ) ) ;
#209 = AXIS2_PLACEMENT_3D ( 'NONE', #194, #106, #71 ) ;
#210 = AXIS2_PLACEMENT_3D ( 'NONE', #58, #204, #25 ) ;
#211 = FACE_OUTER_BOUND ( 'NONE', #111, .T. ) ;
#212 = VECTOR ( 'NONE', #77, 1000.000000000000000 ) ;
#213 = AXIS2_PLACEMENT_3D ( 'NONE', #72, #243, #248 ) ;
#214 = EDGE_CURVE ( 'NONE', #18, #124, #93, .T. ) ;
#215 = ORIENTED_EDGE ( 'NONE', *, *, #245, .F. ) ;
#216 = FILL_AREA_STYLE_COLOUR ( '', #187 ) ;
#217 = DIRECTION ( 'NONE',  ( -0.0000000000000000000, -1.000000000000000000, -0.0000000000000000000 ) ) ;
#218 = DIRECTION ( 'NONE',  ( 1.000000000000000000, 0.0000000000000000000, -0.0000000000000000000 ) ) ;
#219 = CARTESIAN_POINT ( 'NONE',  ( 1.350000000000000800, 3.174999999999999800, 11.00000000000000000 ) ) ;
#220 = VERTEX_POINT ( 'NONE', #16 ) ;
#221 = CARTESIAN_POINT ( 'NONE',  ( -1.350000000000000800, 3.174999999999999800, 11.00000000000000000 ) ) ;
#222 = CARTESIAN_POINT ( 'NONE',  ( -1.350000000000000800, 3.174999999999999800, -11.00000000000000000 ) ) ;
#223 = STYLED_ITEM ( 'NONE', ( #101 ), #141 ) ;
#224 = CARTESIAN_POINT ( 'NONE',  ( 1.349999999999999400, 3.174999999999999800, -11.00000000000000000 ) ) ;
#225 = DIRECTION ( 'NONE',  ( 0.0000000000000000000, -1.000000000000000000, 0.0000000000000000000 ) ) ;
#226 = VERTEX_POINT ( 'NONE', #177 ) ;
#227 = APPLICATION_CONTEXT ( 'automotive_design' ) ;
#228 = PLANE ( 'NONE',  #13 ) ;
#229 = LINE ( 'NONE', #202, #23 ) ;
#230 =( NAMED_UNIT ( * ) SI_UNIT ( $, .STERADIAN. ) SOLID_ANGLE_UNIT ( ) );
#231 = CLOSED_SHELL ( 'NONE', ( #258, #265, #67, #31, #10, #238, #87, #236 ) ) ;
#232 = ORIENTED_EDGE ( 'NONE', *, *, #65, .T. ) ;
#233 = AXIS2_PLACEMENT_3D ( 'NONE', #59, #45, #206 ) ;
#234 = ORIENTED_EDGE ( 'NONE', *, *, #214, .F. ) ;
#235 = EDGE_CURVE ( 'NONE', #85, #34, #229, .T. ) ;
#236 = ADVANCED_FACE ( 'NONE', ( #160 ), #139, .F. ) ;
#237 = DIRECTION ( 'NONE',  ( -5.913830031739115500E-017, -0.0000000000000000000, -1.000000000000000000 ) ) ;
#238 = ADVANCED_FACE ( 'NONE', ( #39 ), #249, .T. ) ;
#239 = LINE ( 'NONE', #76, #30 ) ;
#240 = CARTESIAN_POINT ( 'NONE',  ( -1.350000000000000800, 0.0000000000000000000, -11.00000000000000000 ) ) ;
#241 = ORIENTED_EDGE ( 'NONE', *, *, #84, .F. ) ;
#242 = CARTESIAN_POINT ( 'NONE',  ( 1.350000000000000100, 3.174999999999999800, -0.5000000000000001100 ) ) ;
#243 = DIRECTION ( 'NONE',  ( -0.0000000000000000000, 1.000000000000000000, -0.0000000000000000000 ) ) ;
#244 = CARTESIAN_POINT ( 'NONE',  ( -1.350000000000000800, 3.174999999999999800, -11.00000000000000000 ) ) ;
#245 = EDGE_CURVE ( 'NONE', #121, #226, #255, .T. ) ;
#246 = EDGE_LOOP ( 'NONE', ( #207, #163, #70, #256 ) ) ;
#247 = DIRECTION ( 'NONE',  ( -0.0000000000000000000, -1.000000000000000000, -0.0000000000000000000 ) ) ;
#248 = DIRECTION ( 'NONE',  ( 0.0000000000000000000, 0.0000000000000000000, 1.000000000000000000 ) ) ;
#249 = PLANE ( 'NONE',  #203 ) ;
#250 = CARTESIAN_POINT ( 'NONE',  ( -1.350000000000000800, 3.174999999999999800, -11.00000000000000000 ) ) ;
#251 = VERTEX_POINT ( 'NONE', #110 ) ;
#252 = EDGE_CURVE ( 'NONE', #103, #159, #239, .T. ) ;
#253 = LINE ( 'NONE', #83, #1 ) ;
#254 = PRODUCT_DEFINITION ( 'UNKNOWN', '', #79, #136 ) ;
#255 = LINE ( 'NONE', #155, #212 ) ;
#256 = ORIENTED_EDGE ( 'NONE', *, *, #60, .F. ) ;
#257 = PRESENTATION_LAYER_ASSIGNMENT (  '', '', ( #223 ) ) ;
#258 = ADVANCED_FACE ( 'NONE', ( #174 ), #228, .F. ) ;
#259 = FACE_OUTER_BOUND ( 'NONE', #208, .T. ) ;
#260 = ORIENTED_EDGE ( 'NONE', *, *, #32, .F. ) ;
#261 = EDGE_CURVE ( 'NONE', #103, #220, #146, .T. ) ;
#262 = SURFACE_STYLE_FILL_AREA ( #116 ) ;
#263 = VECTOR ( 'NONE', #97, 1000.000000000000000 ) ;
#264 = VECTOR ( 'NONE', #109, 1000.000000000000000 ) ;
#265 = ADVANCED_FACE ( 'NONE', ( #173 ), #98, .F. ) ;
#266 = DIRECTION ( 'NONE',  ( 0.0000000000000000000, 0.0000000000000000000, 1.000000000000000000 ) ) ;
#267 = PLANE ( 'NONE',  #209 ) ;
#268 = ORIENTED_EDGE ( 'NONE', *, *, #26, .T. ) ;
#269 = DIRECTION ( 'NONE',  ( 0.0000000000000000000, -0.0000000000000000000, 1.000000000000000000 ) ) ;
#270 = DIRECTION ( 'NONE',  ( 0.0000000000000000000, 0.0000000000000000000, 1.000000000000000000 ) ) ;
ENDSEC;
END-ISO-10303-21;
