# Supplementary material for: Automated task training and longitudinal monitoring of mouse mesoscale cortical circuits using home cages
Source: eLife. 2020 May 15;9:e55964. doi: 10.7554/eLife.55964 (PMC7332290; doi:10.7554/eLife.55964)
Supplement: Supplementary file 2. [file elife-55964-supp2.zip › CAD_current_cage/test_bar/bar_with_hole.STEP]

ISO-10303-21;
HEADER;
FILE_DESCRIPTION (( 'STEP AP214' ),
    '1' );
FILE_NAME ('bar_with_hole.STEP',
    '2017-07-21T15:21:41',
    ( '' ),
    ( '' ),
    'SwSTEP 2.0',
    'SolidWorks 2016',
    '' );
FILE_SCHEMA (( 'AUTOMOTIVE_DESIGN' ));
ENDSEC;

DATA;
#1 = PRODUCT ( 'bar_with_hole', 'bar_with_hole', '', ( #130 ) ) ;
#2 =( GEOMETRIC_REPRESENTATION_CONTEXT ( 3 ) GLOBAL_UNCERTAINTY_ASSIGNED_CONTEXT ( ( #288 ) ) GLOBAL_UNIT_ASSIGNED_CONTEXT ( ( #222, #197, #22 ) ) REPRESENTATION_CONTEXT ( 'NONE', 'WORKASPACE' ) );
#3 = ORIENTED_EDGE ( 'NONE', *, *, #110, .F. ) ;
#4 = ORIENTED_EDGE ( 'NONE', *, *, #27, .F. ) ;
#5 = CARTESIAN_POINT ( 'NONE',  ( -0.1125984251968500000, 0.8661417322834649200, 0.0000000000000000000 ) ) ;
#6 = COLOUR_RGB ( '',0.7921568627450980000, 0.8196078431372548800, 0.9333333333333333500 ) ;
#7 = ORIENTED_EDGE ( 'NONE', *, *, #75, .T. ) ;
#8 = ORIENTED_EDGE ( 'NONE', *, *, #182, .T. ) ;
#9 = EDGE_CURVE ( 'NONE', #166, #215, #117, .T. ) ;
#10 = EDGE_CURVE ( 'NONE', #315, #25, #171, .T. ) ;
#11 = AXIS2_PLACEMENT_3D ( 'NONE', #84, #165, #298 ) ;
#12 = DIRECTION ( 'NONE',  ( 0.0000000000000000000, 0.0000000000000000000, -1.000000000000000000 ) ) ;
#13 = ORIENTED_EDGE ( 'NONE', *, *, #50, .T. ) ;
#14 = UNCERTAINTY_MEASURE_WITH_UNIT (LENGTH_MEASURE( 1.000000000000000100E-005 ), #83, 'distance_accuracy_value', 'NONE');
#15 = EDGE_CURVE ( 'NONE', #206, #25, #270, .T. ) ;
#16 = CARTESIAN_POINT ( 'NONE',  ( 0.0000000000000000000, 0.8661417322834649200, 0.1244094488188980000 ) ) ;
#17 = FILL_AREA_STYLE ('',( #145 ) ) ;
#18 = FACE_OUTER_BOUND ( 'NONE', #94, .T. ) ;
#19 = VECTOR ( 'NONE', #99, 39.37007874015748100 ) ;
#20 = EDGE_LOOP ( 'NONE', ( #281, #205, #33, #29 ) ) ;
#21 =( NAMED_UNIT ( * ) PLANE_ANGLE_UNIT ( ) SI_UNIT ( $, .RADIAN. ) );
#22 =( NAMED_UNIT ( * ) SI_UNIT ( $, .STERADIAN. ) SOLID_ANGLE_UNIT ( ) );
#23 = CIRCLE ( 'NONE', #132, 0.03499999999999971900 ) ;
#24 = CIRCLE ( 'NONE', #259, 0.03499999999999948300 ) ;
#25 = VERTEX_POINT ( 'NONE', #118 ) ;
#26 = ORIENTED_EDGE ( 'NONE', *, *, #224, .F. ) ;
#27 = EDGE_CURVE ( 'NONE', #154, #215, #65, .T. ) ;
#28 = EDGE_LOOP ( 'NONE', ( #107, #264 ) ) ;
#29 = ORIENTED_EDGE ( 'NONE', *, *, #169, .T. ) ;
#30 = DIRECTION ( 'NONE',  ( 0.0000000000000000000, -1.000000000000000000, -0.0000000000000000000 ) ) ;
#31 = MECHANICAL_DESIGN_GEOMETRIC_PRESENTATION_REPRESENTATION (  '', ( #229 ), #67 ) ;
#32 = DIRECTION ( 'NONE',  ( -1.000000000000000000, 0.0000000000000000000, 0.0000000000000000000 ) ) ;
#33 = ORIENTED_EDGE ( 'NONE', *, *, #204, .T. ) ;
#34 = COLOUR_RGB ( '',0.7921568627450980000, 0.8196078431372548800, 0.9333333333333333500 ) ;
#35 = DIRECTION ( 'NONE',  ( 0.0000000000000000000, 1.000000000000000000, 0.0000000000000000000 ) ) ;
#36 =( LENGTH_UNIT ( ) NAMED_UNIT ( * ) SI_UNIT ( $, .METRE. ) );
#37 = FILL_AREA_STYLE ('',( #153 ) ) ;
#38 = CARTESIAN_POINT ( 'NONE',  ( 0.0000000000000000000, 0.0000000000000000000, 0.1244094488188980000 ) ) ;
#39 =( NAMED_UNIT ( * ) PLANE_ANGLE_UNIT ( ) SI_UNIT ( $, .RADIAN. ) );
#40 = CARTESIAN_POINT ( 'NONE',  ( 0.0000000000000000000, 0.8661417322834649200, 0.1244094488188980000 ) ) ;
#41 = ADVANCED_FACE ( 'NONE', ( #48, #239 ), #59, .F. ) ;
#42 = FACE_OUTER_BOUND ( 'NONE', #66, .T. ) ;
#43 = CARTESIAN_POINT ( 'NONE',  ( -0.05629921259842499800, 0.4330708661417324600, 0.0000000000000000000 ) ) ;
#44 = SURFACE_SIDE_STYLE ('',( #272 ) ) ;
#45 = PRODUCT_DEFINITION_FORMATION_WITH_SPECIFIED_SOURCE ( 'ANY', '', #1, .NOT_KNOWN. ) ;
#46 = ADVANCED_BREP_SHAPE_REPRESENTATION ( 'bar_with_hole', ( #309, #121 ), #2 ) ;
#47 = CARTESIAN_POINT ( 'NONE',  ( -0.05629921259842499800, 0.4330708661417324600, 0.0000000000000000000 ) ) ;
#48 = FACE_BOUND ( 'NONE', #180, .T. ) ;
#49 = VERTEX_POINT ( 'NONE', #250 ) ;
#50 = EDGE_CURVE ( 'NONE', #91, #304, #184, .T. ) ;
#51 = AXIS2_PLACEMENT_3D ( 'NONE', #289, #30, #314 ) ;
#52 = ORIENTED_EDGE ( 'NONE', *, *, #244, .T. ) ;
#53 = LENGTH_MEASURE_WITH_UNIT ( LENGTH_MEASURE( 0.02539999999999999900 ), #146 );
#54 = VECTOR ( 'NONE', #139, 39.37007874015748100 ) ;
#55 = PLANE ( 'NONE',  #131 ) ;
#56 = DIRECTION ( 'NONE',  ( -0.0000000000000000000, -0.0000000000000000000, -1.000000000000000000 ) ) ;
#57 = VECTOR ( 'NONE', #56, 39.37007874015748100 ) ;
#58 = CARTESIAN_POINT ( 'NONE',  ( 0.0000000000000000000, 0.8661417322834649200, 0.0000000000000000000 ) ) ;
#59 = PLANE ( 'NONE',  #285 ) ;
#60 = PRESENTATION_LAYER_ASSIGNMENT (  '', '', ( #229 ) ) ;
#61 = DIMENSIONAL_EXPONENTS ( 1.000000000000000000, 0.0000000000000000000, 0.0000000000000000000, 0.0000000000000000000, 0.0000000000000000000, 0.0000000000000000000, 0.0000000000000000000 ) ;
#62 = CARTESIAN_POINT ( 'NONE',  ( -0.09129921259842471700, 0.4330708661417324600, 0.0000000000000000000 ) ) ;
#63 = DIRECTION ( 'NONE',  ( 1.000000000000000000, 0.0000000000000000000, 0.0000000000000000000 ) ) ;
#64 =( CONVERSION_BASED_UNIT ( 'INCH', #97 ) LENGTH_UNIT ( ) NAMED_UNIT ( #318 ) );
#65 = LINE ( 'NONE', #114, #19 ) ;
#66 = EDGE_LOOP ( 'NONE', ( #86, #26, #296, #292 ) ) ;
#67 =( GEOMETRIC_REPRESENTATION_CONTEXT ( 3 ) GLOBAL_UNCERTAINTY_ASSIGNED_CONTEXT ( ( #316 ) ) GLOBAL_UNIT_ASSIGNED_CONTEXT ( ( #64, #39, #123 ) ) REPRESENTATION_CONTEXT ( 'NONE', 'WORKASPACE' ) );
#68 = ORIENTED_EDGE ( 'NONE', *, *, #157, .F. ) ;
#69 = SURFACE_SIDE_STYLE ('',( #286 ) ) ;
#70 =( NAMED_UNIT ( * ) SI_UNIT ( $, .STERADIAN. ) SOLID_ANGLE_UNIT ( ) );
#71 = DIRECTION ( 'NONE',  ( 1.000000000000000000, 0.0000000000000000000, 0.0000000000000000000 ) ) ;
#72 = SURFACE_STYLE_USAGE ( .BOTH. , #44 ) ;
#73 = VECTOR ( 'NONE', #63, 39.37007874015748100 ) ;
#74 = FILL_AREA_STYLE ('',( #201 ) ) ;
#75 = EDGE_CURVE ( 'NONE', #163, #166, #261, .T. ) ;
#76 = ORIENTED_EDGE ( 'NONE', *, *, #106, .F. ) ;
#77 = ORIENTED_EDGE ( 'NONE', *, *, #10, .F. ) ;
#78 = ORIENTED_EDGE ( 'NONE', *, *, #175, .F. ) ;
#79 = PRESENTATION_LAYER_ASSIGNMENT (  '', '', ( #164 ) ) ;
#80 = CYLINDRICAL_SURFACE ( 'NONE', #232, 0.03499999999999971900 ) ;
#81 = DIRECTION ( 'NONE',  ( 0.0000000000000000000, 1.000000000000000000, 0.0000000000000000000 ) ) ;
#82 = DIRECTION ( 'NONE',  ( 1.000000000000000000, 0.0000000000000000000, 0.0000000000000000000 ) ) ;
#83 =( CONVERSION_BASED_UNIT ( 'INCH', #301 ) LENGTH_UNIT ( ) NAMED_UNIT ( #61 ) );
#84 = CARTESIAN_POINT ( 'NONE',  ( -0.1125984251968500000, 0.8661417322834649200, 0.1244094488188980000 ) ) ;
#85 = CARTESIAN_POINT ( 'NONE',  ( -0.1125984251968500000, 0.8661417322834649200, 0.0000000000000000000 ) ) ;
#86 = ORIENTED_EDGE ( 'NONE', *, *, #200, .F. ) ;
#87 = ADVANCED_FACE ( 'NONE', ( #42 ), #80, .F. ) ;
#88 = DIRECTION ( 'NONE',  ( -0.0000000000000000000, -0.0000000000000000000, -1.000000000000000000 ) ) ;
#89 = CARTESIAN_POINT ( 'NONE',  ( -0.1125984251968500000, 0.0000000000000000000, 0.0000000000000000000 ) ) ;
#90 = ADVANCED_FACE ( 'NONE', ( #257 ), #279, .T. ) ;
#91 = VERTEX_POINT ( 'NONE', #40 ) ;
#92 = UNCERTAINTY_MEASURE_WITH_UNIT (LENGTH_MEASURE( 1.000000000000000100E-005 ), #277, 'distance_accuracy_value', 'NONE');
#93 = APPLICATION_PROTOCOL_DEFINITION ( 'draft international standard', 'automotive_design', 1998, #228 ) ;
#94 = EDGE_LOOP ( 'NONE', ( #3, #240, #258, #77 ) ) ;
#95 = DIRECTION ( 'NONE',  ( -1.000000000000000000, 0.0000000000000000000, 0.0000000000000000000 ) ) ;
#96 = DIRECTION ( 'NONE',  ( -1.000000000000000000, 0.0000000000000000000, 0.0000000000000000000 ) ) ;
#97 = LENGTH_MEASURE_WITH_UNIT ( LENGTH_MEASURE( 0.02539999999999999900 ), #198 );
#98 = CARTESIAN_POINT ( 'NONE',  ( 0.0000000000000000000, 0.0000000000000000000, 0.1244094488188980000 ) ) ;
#99 = DIRECTION ( 'NONE',  ( 0.0000000000000000000, 0.0000000000000000000, -1.000000000000000000 ) ) ;
#100 = VECTOR ( 'NONE', #319, 39.37007874015748100 ) ;
#101 = MECHANICAL_DESIGN_GEOMETRIC_PRESENTATION_REPRESENTATION (  '', ( #164 ), #263 ) ;
#102 = PRESENTATION_STYLE_ASSIGNMENT (( #251 ) ) ;
#103 =( CONVERSION_BASED_UNIT ( 'INCH', #168 ) LENGTH_UNIT ( ) NAMED_UNIT ( #297 ) );
#104 = DIRECTION ( 'NONE',  ( -1.000000000000000000, 0.0000000000000000000, 0.0000000000000000000 ) ) ;
#105 = ORIENTED_EDGE ( 'NONE', *, *, #27, .T. ) ;
#106 = EDGE_CURVE ( 'NONE', #154, #91, #208, .T. ) ;
#107 = ORIENTED_EDGE ( 'NONE', *, *, #256, .F. ) ;
#108 = PRESENTATION_STYLE_ASSIGNMENT (( #122 ) ) ;
#109 = PRESENTATION_LAYER_ASSIGNMENT (  '', '', ( #138 ) ) ;
#110 = EDGE_CURVE ( 'NONE', #266, #315, #23, .T. ) ;
#111 =( NAMED_UNIT ( * ) PLANE_ANGLE_UNIT ( ) SI_UNIT ( $, .RADIAN. ) );
#112 = DIRECTION ( 'NONE',  ( 0.0000000000000000000, -1.000000000000000000, 0.0000000000000000000 ) ) ;
#113 = VECTOR ( 'NONE', #128, 39.37007874015748100 ) ;
#114 = CARTESIAN_POINT ( 'NONE',  ( -0.1125984251968500000, 0.8661417322834649200, 0.1244094488188980000 ) ) ;
#115 = DIRECTION ( 'NONE',  ( -1.000000000000000000, 0.0000000000000000000, 0.0000000000000000000 ) ) ;
#116 = VECTOR ( 'NONE', #134, 39.37007874015748100 ) ;
#117 = LINE ( 'NONE', #89, #283 ) ;
#118 = CARTESIAN_POINT ( 'NONE',  ( -0.09129921259842448100, 0.4330708661417324600, -5.694607616035181000E-017 ) ) ;
#119 = DIRECTION ( 'NONE',  ( 0.0000000000000000000, 0.0000000000000000000, -1.000000000000000000 ) ) ;
#120 = CARTESIAN_POINT ( 'NONE',  ( -0.1125984251968500000, 0.0000000000000000000, 0.1244094488188980000 ) ) ;
#121 = AXIS2_PLACEMENT_3D ( 'NONE', #231, #280, #71 ) ;
#122 = SURFACE_STYLE_USAGE ( .BOTH. , #226 ) ;
#123 =( NAMED_UNIT ( * ) SI_UNIT ( $, .STERADIAN. ) SOLID_ANGLE_UNIT ( ) );
#124 = EDGE_LOOP ( 'NONE', ( #136, #308, #68, #76 ) ) ;
#125 = DIRECTION ( 'NONE',  ( -1.000000000000000000, 0.0000000000000000000, 0.0000000000000000000 ) ) ;
#126 = VECTOR ( 'NONE', #81, 39.37007874015748100 ) ;
#127 = MECHANICAL_DESIGN_GEOMETRIC_PRESENTATION_REPRESENTATION (  '', ( #138 ), #303 ) ;
#128 = DIRECTION ( 'NONE',  ( 0.0000000000000000000, 0.0000000000000000000, -1.000000000000000000 ) ) ;
#129 = LINE ( 'NONE', #243, #54 ) ;
#130 = PRODUCT_CONTEXT ( 'NONE', #248, 'mechanical' ) ;
#131 = AXIS2_PLACEMENT_3D ( 'NONE', #160, #181, #211 ) ;
#132 = AXIS2_PLACEMENT_3D ( 'NONE', #155, #174, #104 ) ;
#133 = PRODUCT_DEFINITION ( 'UNKNOWN', '', #45, #284 ) ;
#134 = DIRECTION ( 'NONE',  ( 0.0000000000000000000, -1.000000000000000000, 0.0000000000000000000 ) ) ;
#135 =( NAMED_UNIT ( * ) SI_UNIT ( $, .STERADIAN. ) SOLID_ANGLE_UNIT ( ) );
#136 = ORIENTED_EDGE ( 'NONE', *, *, #182, .F. ) ;
#137 = PRODUCT_RELATED_PRODUCT_CATEGORY ( 'part', '', ( #1 ) ) ;
#138 = STYLED_ITEM ( 'NONE', ( #108 ), #87 ) ;
#139 = DIRECTION ( 'NONE',  ( -1.000000000000000000, 0.0000000000000000000, 0.0000000000000000000 ) ) ;
#140 = EDGE_LOOP ( 'NONE', ( #78, #4, #293, #13 ) ) ;
#141 = ADVANCED_FACE ( 'NONE', ( #18 ), #143, .F. ) ;
#142 = LINE ( 'NONE', #159, #187 ) ;
#143 = CYLINDRICAL_SURFACE ( 'NONE', #236, 0.03499999999999971900 ) ;
#144 = LINE ( 'NONE', #194, #306 ) ;
#145 = FILL_AREA_STYLE_COLOUR ( '', #6 ) ;
#146 =( LENGTH_UNIT ( ) NAMED_UNIT ( * ) SI_UNIT ( $, .METRE. ) );
#147 = ORIENTED_EDGE ( 'NONE', *, *, #75, .F. ) ;
#148 = DIRECTION ( 'NONE',  ( -0.0000000000000000000, -0.0000000000000000000, -1.000000000000000000 ) ) ;
#149 =( NAMED_UNIT ( * ) SI_UNIT ( $, .STERADIAN. ) SOLID_ANGLE_UNIT ( ) );
#150 = ADVANCED_FACE ( 'NONE', ( #203 ), #217, .T. ) ;
#151 = FILL_AREA_STYLE_COLOUR ( '', #307 ) ;
#152 = CARTESIAN_POINT ( 'NONE',  ( 0.0000000000000000000, 0.0000000000000000000, 0.0000000000000000000 ) ) ;
#153 = FILL_AREA_STYLE_COLOUR ( '', #34 ) ;
#154 = VERTEX_POINT ( 'NONE', #214 ) ;
#155 = CARTESIAN_POINT ( 'NONE',  ( -0.05629921259842499800, 0.4330708661417324600, 0.1244094488188980000 ) ) ;
#156 = LENGTH_MEASURE_WITH_UNIT ( LENGTH_MEASURE( 0.02539999999999999900 ), #189 );
#157 = EDGE_CURVE ( 'NONE', #91, #312, #276, .T. ) ;
#158 = ORIENTED_EDGE ( 'NONE', *, *, #169, .F. ) ;
#159 = CARTESIAN_POINT ( 'NONE',  ( 0.0000000000000000000, 0.0000000000000000000, 0.0000000000000000000 ) ) ;
#160 = CARTESIAN_POINT ( 'NONE',  ( -0.1125984251968500000, 0.0000000000000000000, 0.1244094488188980000 ) ) ;
#161 = SHAPE_DEFINITION_REPRESENTATION ( #235, #46 ) ;
#162 = CARTESIAN_POINT ( 'NONE',  ( -0.02129921259842526600, 0.4330708661417324600, 0.1244094488188980000 ) ) ;
#163 = VERTEX_POINT ( 'NONE', #311 ) ;
#164 = STYLED_ITEM ( 'NONE', ( #202 ), #141 ) ;
#165 = DIRECTION ( 'NONE',  ( -0.0000000000000000000, 1.000000000000000000, 0.0000000000000000000 ) ) ;
#166 = VERTEX_POINT ( 'NONE', #294 ) ;
#167 = CARTESIAN_POINT ( 'NONE',  ( 0.0000000000000000000, 0.8661417322834649200, 0.0000000000000000000 ) ) ;
#168 = LENGTH_MEASURE_WITH_UNIT ( LENGTH_MEASURE( 0.02539999999999999900 ), #36 );
#169 = EDGE_CURVE ( 'NONE', #49, #166, #142, .T. ) ;
#170 = FILL_AREA_STYLE ('',( #151 ) ) ;
#171 = LINE ( 'NONE', #62, #252 ) ;
#172 = DIRECTION ( 'NONE',  ( 0.0000000000000000000, 0.0000000000000000000, -1.000000000000000000 ) ) ;
#173 = VECTOR ( 'NONE', #82, 39.37007874015748100 ) ;
#174 = DIRECTION ( 'NONE',  ( 0.0000000000000000000, 0.0000000000000000000, -1.000000000000000000 ) ) ;
#175 = EDGE_CURVE ( 'NONE', #215, #304, #218, .T. ) ;
#176 = EDGE_LOOP ( 'NONE', ( #158, #253, #52, #7 ) ) ;
#177 = AXIS2_PLACEMENT_3D ( 'NONE', #271, #12, #115 ) ;
#178 = FACE_BOUND ( 'NONE', #28, .T. ) ;
#179 =( LENGTH_UNIT ( ) NAMED_UNIT ( * ) SI_UNIT ( $, .METRE. ) );
#180 = EDGE_LOOP ( 'NONE', ( #267, #225 ) ) ;
#181 = DIRECTION ( 'NONE',  ( -1.000000000000000000, 0.0000000000000000000, 0.0000000000000000000 ) ) ;
#182 = EDGE_CURVE ( 'NONE', #163, #154, #233, .T. ) ;
#183 = CARTESIAN_POINT ( 'NONE',  ( -0.02129921259842526600, 0.4330708661417324600, 0.0000000000000000000 ) ) ;
#184 = LINE ( 'NONE', #185, #113 ) ;
#185 = CARTESIAN_POINT ( 'NONE',  ( 0.0000000000000000000, 0.8661417322834649200, 0.1244094488188980000 ) ) ;
#186 = ADVANCED_FACE ( 'NONE', ( #254 ), #55, .T. ) ;
#187 = VECTOR ( 'NONE', #32, 39.37007874015748100 ) ;
#188 = CARTESIAN_POINT ( 'NONE',  ( -0.05629921259842499800, 0.4330708661417324600, -5.694607616035181000E-017 ) ) ;
#189 =( LENGTH_UNIT ( ) NAMED_UNIT ( * ) SI_UNIT ( $, .METRE. ) );
#190 = ORIENTED_EDGE ( 'NONE', *, *, #50, .F. ) ;
#191 = LINE ( 'NONE', #183, #57 ) ;
#192 = DIRECTION ( 'NONE',  ( 1.000000000000000000, 0.0000000000000000000, 0.0000000000000000000 ) ) ;
#193 = DIMENSIONAL_EXPONENTS ( 1.000000000000000000, 0.0000000000000000000, 0.0000000000000000000, 0.0000000000000000000, 0.0000000000000000000, 0.0000000000000000000, 0.0000000000000000000 ) ;
#194 = CARTESIAN_POINT ( 'NONE',  ( 0.0000000000000000000, 0.0000000000000000000, 0.1244094488188980000 ) ) ;
#195 = STYLED_ITEM ( 'NONE', ( #295 ), #309 ) ;
#196 = APPLICATION_PROTOCOL_DEFINITION ( 'draft international standard', 'automotive_design', 1998, #248 ) ;
#197 =( NAMED_UNIT ( * ) PLANE_ANGLE_UNIT ( ) SI_UNIT ( $, .RADIAN. ) );
#198 =( LENGTH_UNIT ( ) NAMED_UNIT ( * ) SI_UNIT ( $, .METRE. ) );
#199 = PLANE ( 'NONE',  #274 ) ;
#200 = EDGE_CURVE ( 'NONE', #266, #206, #191, .T. ) ;
#201 = FILL_AREA_STYLE_COLOUR ( '', #269 ) ;
#202 = PRESENTATION_STYLE_ASSIGNMENT (( #305 ) ) ;
#203 = FACE_OUTER_BOUND ( 'NONE', #176, .T. ) ;
#204 = EDGE_CURVE ( 'NONE', #304, #49, #210, .T. ) ;
#205 = ORIENTED_EDGE ( 'NONE', *, *, #175, .T. ) ;
#206 = VERTEX_POINT ( 'NONE', #290 ) ;
#207 = AXIS2_PLACEMENT_3D ( 'NONE', #16, #192, #221 ) ;
#208 = LINE ( 'NONE', #278, #73 ) ;
#209 = EDGE_LOOP ( 'NONE', ( #300, #190, #291, #223 ) ) ;
#210 = LINE ( 'NONE', #58, #116 ) ;
#211 = DIRECTION ( 'NONE',  ( 0.0000000000000000000, 0.0000000000000000000, 1.000000000000000000 ) ) ;
#212 = PLANE ( 'NONE',  #11 ) ;
#213 = PRESENTATION_LAYER_ASSIGNMENT (  '', '', ( #195 ) ) ;
#214 = CARTESIAN_POINT ( 'NONE',  ( -0.1125984251968500000, 0.8661417322834649200, 0.1244094488188980000 ) ) ;
#215 = VERTEX_POINT ( 'NONE', #85 ) ;
#216 = CLOSED_SHELL ( 'NONE', ( #141, #186, #150, #90, #220, #41, #299, #87 ) ) ;
#217 = PLANE ( 'NONE',  #51 ) ;
#218 = LINE ( 'NONE', #5, #173 ) ;
#219 = SURFACE_STYLE_FILL_AREA ( #74 ) ;
#220 = ADVANCED_FACE ( 'NONE', ( #227 ), #212, .T. ) ;
#221 = DIRECTION ( 'NONE',  ( 0.0000000000000000000, 0.0000000000000000000, -1.000000000000000000 ) ) ;
#222 =( CONVERSION_BASED_UNIT ( 'INCH', #156 ) LENGTH_UNIT ( ) NAMED_UNIT ( #193 ) );
#223 = ORIENTED_EDGE ( 'NONE', *, *, #287, .T. ) ;
#224 = EDGE_CURVE ( 'NONE', #315, #266, #260, .T. ) ;
#225 = ORIENTED_EDGE ( 'NONE', *, *, #110, .T. ) ;
#226 = SURFACE_SIDE_STYLE ('',( #247 ) ) ;
#227 = FACE_OUTER_BOUND ( 'NONE', #140, .T. ) ;
#228 = APPLICATION_CONTEXT ( 'automotive_design' ) ;
#229 = STYLED_ITEM ( 'NONE', ( #102 ), #46 ) ;
#230 =( NAMED_UNIT ( * ) PLANE_ANGLE_UNIT ( ) SI_UNIT ( $, .RADIAN. ) );
#231 = CARTESIAN_POINT ( 'NONE',  ( 0.0000000000000000000, 0.0000000000000000000, 0.0000000000000000000 ) ) ;
#232 = AXIS2_PLACEMENT_3D ( 'NONE', #43, #148, #125 ) ;
#233 = LINE ( 'NONE', #242, #126 ) ;
#234 = DIRECTION ( 'NONE',  ( -0.0000000000000000000, -0.0000000000000000000, -1.000000000000000000 ) ) ;
#235 = PRODUCT_DEFINITION_SHAPE ( 'NONE', 'NONE',  #133 ) ;
#236 = AXIS2_PLACEMENT_3D ( 'NONE', #47, #234, #245 ) ;
#237 = ORIENTED_EDGE ( 'NONE', *, *, #9, .F. ) ;
#238 = AXIS2_PLACEMENT_3D ( 'NONE', #188, #88, #95 ) ;
#239 = FACE_OUTER_BOUND ( 'NONE', #124, .T. ) ;
#240 = ORIENTED_EDGE ( 'NONE', *, *, #200, .T. ) ;
#241 = FACE_OUTER_BOUND ( 'NONE', #20, .T. ) ;
#242 = CARTESIAN_POINT ( 'NONE',  ( -0.1125984251968500000, 0.0000000000000000000, 0.1244094488188980000 ) ) ;
#243 = CARTESIAN_POINT ( 'NONE',  ( 0.0000000000000000000, 0.0000000000000000000, 0.1244094488188980000 ) ) ;
#244 = EDGE_CURVE ( 'NONE', #312, #163, #129, .T. ) ;
#245 = DIRECTION ( 'NONE',  ( -1.000000000000000000, 0.0000000000000000000, 0.0000000000000000000 ) ) ;
#246 = CARTESIAN_POINT ( 'NONE',  ( -0.05629921259842499800, 0.4330708661417324600, -5.694607616035181000E-017 ) ) ;
#247 = SURFACE_STYLE_FILL_AREA ( #170 ) ;
#248 = APPLICATION_CONTEXT ( 'automotive_design' ) ;
#249 = DIRECTION ( 'NONE',  ( -0.0000000000000000000, -0.0000000000000000000, -1.000000000000000000 ) ) ;
#250 = CARTESIAN_POINT ( 'NONE',  ( 0.0000000000000000000, 0.0000000000000000000, 0.0000000000000000000 ) ) ;
#251 = SURFACE_STYLE_USAGE ( .BOTH. , #69 ) ;
#252 = VECTOR ( 'NONE', #275, 39.37007874015748100 ) ;
#253 = ORIENTED_EDGE ( 'NONE', *, *, #287, .F. ) ;
#254 = FACE_OUTER_BOUND ( 'NONE', #262, .T. ) ;
#255 = UNCERTAINTY_MEASURE_WITH_UNIT (LENGTH_MEASURE( 1.000000000000000100E-005 ), #103, 'distance_accuracy_value', 'NONE');
#256 = EDGE_CURVE ( 'NONE', #25, #206, #24, .T. ) ;
#257 = FACE_OUTER_BOUND ( 'NONE', #209, .T. ) ;
#258 = ORIENTED_EDGE ( 'NONE', *, *, #15, .T. ) ;
#259 = AXIS2_PLACEMENT_3D ( 'NONE', #246, #249, #96 ) ;
#260 = CIRCLE ( 'NONE', #177, 0.03499999999999971900 ) ;
#261 = LINE ( 'NONE', #120, #100 ) ;
#262 = EDGE_LOOP ( 'NONE', ( #237, #147, #8, #105 ) ) ;
#263 =( GEOMETRIC_REPRESENTATION_CONTEXT ( 3 ) GLOBAL_UNCERTAINTY_ASSIGNED_CONTEXT ( ( #14 ) ) GLOBAL_UNIT_ASSIGNED_CONTEXT ( ( #83, #111, #135 ) ) REPRESENTATION_CONTEXT ( 'NONE', 'WORKASPACE' ) );
#264 = ORIENTED_EDGE ( 'NONE', *, *, #15, .F. ) ;
#265 = VECTOR ( 'NONE', #112, 39.37007874015748100 ) ;
#266 = VERTEX_POINT ( 'NONE', #162 ) ;
#267 = ORIENTED_EDGE ( 'NONE', *, *, #224, .T. ) ;
#268 = MECHANICAL_DESIGN_GEOMETRIC_PRESENTATION_REPRESENTATION (  '', ( #195 ), #313 ) ;
#269 = COLOUR_RGB ( '',0.7921568627450980000, 0.8196078431372548800, 0.9333333333333333500 ) ;
#270 = CIRCLE ( 'NONE', #238, 0.03499999999999948300 ) ;
#271 = CARTESIAN_POINT ( 'NONE',  ( -0.05629921259842499800, 0.4330708661417324600, 0.1244094488188980000 ) ) ;
#272 = SURFACE_STYLE_FILL_AREA ( #37 ) ;
#273 = DIMENSIONAL_EXPONENTS ( 1.000000000000000000, 0.0000000000000000000, 0.0000000000000000000, 0.0000000000000000000, 0.0000000000000000000, 0.0000000000000000000, 0.0000000000000000000 ) ;
#274 = AXIS2_PLACEMENT_3D ( 'NONE', #152, #302, #320 ) ;
#275 = DIRECTION ( 'NONE',  ( -0.0000000000000000000, -0.0000000000000000000, -1.000000000000000000 ) ) ;
#276 = LINE ( 'NONE', #310, #265 ) ;
#277 =( CONVERSION_BASED_UNIT ( 'INCH', #53 ) LENGTH_UNIT ( ) NAMED_UNIT ( #273 ) );
#278 = CARTESIAN_POINT ( 'NONE',  ( -0.1125984251968500000, 0.8661417322834649200, 0.1244094488188980000 ) ) ;
#279 = PLANE ( 'NONE',  #207 ) ;
#280 = DIRECTION ( 'NONE',  ( 0.0000000000000000000, 0.0000000000000000000, 1.000000000000000000 ) ) ;
#281 = ORIENTED_EDGE ( 'NONE', *, *, #9, .T. ) ;
#282 = SURFACE_SIDE_STYLE ('',( #219 ) ) ;
#283 = VECTOR ( 'NONE', #35, 39.37007874015748100 ) ;
#284 = PRODUCT_DEFINITION_CONTEXT ( 'detailed design', #228, 'design' ) ;
#285 = AXIS2_PLACEMENT_3D ( 'NONE', #38, #119, #321 ) ;
#286 = SURFACE_STYLE_FILL_AREA ( #17 ) ;
#287 = EDGE_CURVE ( 'NONE', #312, #49, #144, .T. ) ;
#288 = UNCERTAINTY_MEASURE_WITH_UNIT (LENGTH_MEASURE( 1.000000000000000100E-005 ), #222, 'distance_accuracy_value', 'NONE');
#289 = CARTESIAN_POINT ( 'NONE',  ( 0.0000000000000000000, 0.0000000000000000000, 0.1244094488188980000 ) ) ;
#290 = CARTESIAN_POINT ( 'NONE',  ( -0.02129921259842550500, 0.4330708661417324600, -5.694607616035181000E-017 ) ) ;
#291 = ORIENTED_EDGE ( 'NONE', *, *, #157, .T. ) ;
#292 = ORIENTED_EDGE ( 'NONE', *, *, #256, .T. ) ;
#293 = ORIENTED_EDGE ( 'NONE', *, *, #106, .T. ) ;
#294 = CARTESIAN_POINT ( 'NONE',  ( -0.1125984251968500000, 0.0000000000000000000, 0.0000000000000000000 ) ) ;
#295 = PRESENTATION_STYLE_ASSIGNMENT (( #72 ) ) ;
#296 = ORIENTED_EDGE ( 'NONE', *, *, #10, .T. ) ;
#297 = DIMENSIONAL_EXPONENTS ( 1.000000000000000000, 0.0000000000000000000, 0.0000000000000000000, 0.0000000000000000000, 0.0000000000000000000, 0.0000000000000000000, 0.0000000000000000000 ) ;
#298 = DIRECTION ( 'NONE',  ( 0.0000000000000000000, -0.0000000000000000000, 1.000000000000000000 ) ) ;
#299 = ADVANCED_FACE ( 'NONE', ( #178, #241 ), #199, .T. ) ;
#300 = ORIENTED_EDGE ( 'NONE', *, *, #204, .F. ) ;
#301 = LENGTH_MEASURE_WITH_UNIT ( LENGTH_MEASURE( 0.02539999999999999900 ), #179 );
#302 = DIRECTION ( 'NONE',  ( 0.0000000000000000000, 0.0000000000000000000, -1.000000000000000000 ) ) ;
#303 =( GEOMETRIC_REPRESENTATION_CONTEXT ( 3 ) GLOBAL_UNCERTAINTY_ASSIGNED_CONTEXT ( ( #255 ) ) GLOBAL_UNIT_ASSIGNED_CONTEXT ( ( #103, #230, #70 ) ) REPRESENTATION_CONTEXT ( 'NONE', 'WORKASPACE' ) );
#304 = VERTEX_POINT ( 'NONE', #167 ) ;
#305 = SURFACE_STYLE_USAGE ( .BOTH. , #282 ) ;
#306 = VECTOR ( 'NONE', #172, 39.37007874015748100 ) ;
#307 = COLOUR_RGB ( '',0.7921568627450980000, 0.8196078431372548800, 0.9333333333333333500 ) ;
#308 = ORIENTED_EDGE ( 'NONE', *, *, #244, .F. ) ;
#309 = MANIFOLD_SOLID_BREP ( '#2-56 Tapped Hole1', #216 ) ;
#310 = CARTESIAN_POINT ( 'NONE',  ( 0.0000000000000000000, 0.8661417322834649200, 0.1244094488188980000 ) ) ;
#311 = CARTESIAN_POINT ( 'NONE',  ( -0.1125984251968500000, 0.0000000000000000000, 0.1244094488188980000 ) ) ;
#312 = VERTEX_POINT ( 'NONE', #98 ) ;
#313 =( GEOMETRIC_REPRESENTATION_CONTEXT ( 3 ) GLOBAL_UNCERTAINTY_ASSIGNED_CONTEXT ( ( #92 ) ) GLOBAL_UNIT_ASSIGNED_CONTEXT ( ( #277, #21, #149 ) ) REPRESENTATION_CONTEXT ( 'NONE', 'WORKASPACE' ) );
#314 = DIRECTION ( 'NONE',  ( 0.0000000000000000000, 0.0000000000000000000, -1.000000000000000000 ) ) ;
#315 = VERTEX_POINT ( 'NONE', #317 ) ;
#316 = UNCERTAINTY_MEASURE_WITH_UNIT (LENGTH_MEASURE( 1.000000000000000100E-005 ), #64, 'distance_accuracy_value', 'NONE');
#317 = CARTESIAN_POINT ( 'NONE',  ( -0.09129921259842471700, 0.4330708661417324600, 0.1244094488188980000 ) ) ;
#318 = DIMENSIONAL_EXPONENTS ( 1.000000000000000000, 0.0000000000000000000, 0.0000000000000000000, 0.0000000000000000000, 0.0000000000000000000, 0.0000000000000000000, 0.0000000000000000000 ) ;
#319 = DIRECTION ( 'NONE',  ( 0.0000000000000000000, 0.0000000000000000000, -1.000000000000000000 ) ) ;
#320 = DIRECTION ( 'NONE',  ( -1.000000000000000000, 0.0000000000000000000, -0.0000000000000000000 ) ) ;
#321 = DIRECTION ( 'NONE',  ( -1.000000000000000000, 0.0000000000000000000, -0.0000000000000000000 ) ) ;
ENDSEC;
END-ISO-10303-21;
