# Supplementary material for: Automated task training and longitudinal monitoring of mouse mesoscale cortical circuits using home cages
Source: eLife. 2020 May 15;9:e55964. doi: 10.7554/eLife.55964 (PMC7332290; doi:10.7554/eLife.55964)
Supplement: Supplementary file 2. [file elife-55964-supp2.zip › CAD_current_cage/test_bar/handle_for_bar.STEP]

ISO-10303-21;
HEADER;
FILE_DESCRIPTION (( 'STEP AP214' ),
    '1' );
FILE_NAME ('handle_for_bar.STEP',
    '2017-07-21T15:23:51',
    ( '' ),
    ( '' ),
    'SwSTEP 2.0',
    'SolidWorks 2016',
    '' );
FILE_SCHEMA (( 'AUTOMOTIVE_DESIGN' ));
ENDSEC;

DATA;
#1 = PLANE ( 'NONE',  #93 ) ;
#2 = ORIENTED_EDGE ( 'NONE', *, *, #225, .F. ) ;
#3 = EDGE_CURVE ( 'NONE', #89, #110, #203, .T. ) ;
#4 = SURFACE_STYLE_USAGE ( .BOTH. , #197 ) ;
#5 = SHAPE_DEFINITION_REPRESENTATION ( #187, #201 ) ;
#6 =( GEOMETRIC_REPRESENTATION_CONTEXT ( 3 ) GLOBAL_UNCERTAINTY_ASSIGNED_CONTEXT ( ( #177 ) ) GLOBAL_UNIT_ASSIGNED_CONTEXT ( ( #149, #27, #221 ) ) REPRESENTATION_CONTEXT ( 'NONE', 'WORKASPACE' ) );
#7 = DIRECTION ( 'NONE',  ( 0.0000000000000000000, 0.0000000000000000000, -1.000000000000000000 ) ) ;
#8 = FACE_OUTER_BOUND ( 'NONE', #162, .T. ) ;
#9 = AXIS2_PLACEMENT_3D ( 'NONE', #16, #174, #141 ) ;
#10 = DIRECTION ( 'NONE',  ( 0.0000000000000000000, -1.000000000000000000, 0.0000000000000000000 ) ) ;
#11 = PRODUCT_DEFINITION_FORMATION_WITH_SPECIFIED_SOURCE ( 'ANY', '', #55, .NOT_KNOWN. ) ;
#12 = EDGE_CURVE ( 'NONE', #92, #169, #13, .T. ) ;
#13 = CIRCLE ( 'NONE', #49, 0.02952755905511809900 ) ;
#14 = EDGE_CURVE ( 'NONE', #89, #224, #88, .T. ) ;
#15 = DIRECTION ( 'NONE',  ( 0.0000000000000000000, -1.000000000000000000, 0.0000000000000000000 ) ) ;
#16 = CARTESIAN_POINT ( 'NONE',  ( 0.0000000000000000000, 4.000000000000000000, 0.0000000000000000000 ) ) ;
#17 = EDGE_CURVE ( 'NONE', #110, #89, #86, .T. ) ;
#18 = PLANE ( 'NONE',  #124 ) ;
#19 = CARTESIAN_POINT ( 'NONE',  ( 0.02149999999999999500, 4.000000000000000000, 0.0000000000000000000 ) ) ;
#20 = DIRECTION ( 'NONE',  ( 0.0000000000000000000, -1.000000000000000000, 0.0000000000000000000 ) ) ;
#21 = DIRECTION ( 'NONE',  ( 0.0000000000000000000, -0.0000000000000000000, -1.000000000000000000 ) ) ;
#22 = CARTESIAN_POINT ( 'NONE',  ( 0.0000000000000000000, 0.0000000000000000000, 0.0000000000000000000 ) ) ;
#23 = FACE_OUTER_BOUND ( 'NONE', #75, .T. ) ;
#24 = CARTESIAN_POINT ( 'NONE',  ( 0.0000000000000000000, 0.0000000000000000000, -0.02952755905511809900 ) ) ;
#25 = ORIENTED_EDGE ( 'NONE', *, *, #83, .T. ) ;
#26 = CARTESIAN_POINT ( 'NONE',  ( 0.0000000000000000000, 3.881889763779530000, 0.0000000000000000000 ) ) ;
#27 =( NAMED_UNIT ( * ) PLANE_ANGLE_UNIT ( ) SI_UNIT ( $, .RADIAN. ) );
#28 = MECHANICAL_DESIGN_GEOMETRIC_PRESENTATION_REPRESENTATION (  '', ( #166 ), #147 ) ;
#29 = LENGTH_MEASURE_WITH_UNIT ( LENGTH_MEASURE( 0.02539999999999999900 ), #161 );
#30 = ORIENTED_EDGE ( 'NONE', *, *, #144, .F. ) ;
#31 = UNCERTAINTY_MEASURE_WITH_UNIT (LENGTH_MEASURE( 1.000000000000000100E-005 ), #146, 'distance_accuracy_value', 'NONE');
#32 = VECTOR ( 'NONE', #210, 39.37007874015748100 ) ;
#33 = ORIENTED_EDGE ( 'NONE', *, *, #14, .T. ) ;
#34 = AXIS2_PLACEMENT_3D ( 'NONE', #119, #44, #104 ) ;
#35 = CARTESIAN_POINT ( 'NONE',  ( 0.02952755905511809900, 3.881889763779530000, 0.0000000000000000000 ) ) ;
#36 = ORIENTED_EDGE ( 'NONE', *, *, #14, .F. ) ;
#37 = FILL_AREA_STYLE ('',( #57 ) ) ;
#38 = PRODUCT_DEFINITION_CONTEXT ( 'detailed design', #47, 'design' ) ;
#39 = CARTESIAN_POINT ( 'NONE',  ( 0.0000000000000000000, 4.000000000000000000, -0.02952755905511809900 ) ) ;
#40 = DIMENSIONAL_EXPONENTS ( 1.000000000000000000, 0.0000000000000000000, 0.0000000000000000000, 0.0000000000000000000, 0.0000000000000000000, 0.0000000000000000000, 0.0000000000000000000 ) ;
#41 = CARTESIAN_POINT ( 'NONE',  ( 0.0000000000000000000, 0.0000000000000000000, 0.0000000000000000000 ) ) ;
#42 = VECTOR ( 'NONE', #94, 39.37007874015748100 ) ;
#43 = AXIS2_PLACEMENT_3D ( 'NONE', #72, #138, #175 ) ;
#44 = DIRECTION ( 'NONE',  ( 0.0000000000000000000, -1.000000000000000000, 0.0000000000000000000 ) ) ;
#45 = ORIENTED_EDGE ( 'NONE', *, *, #17, .T. ) ;
#46 = DIRECTION ( 'NONE',  ( 0.0000000000000000000, -1.000000000000000000, 0.0000000000000000000 ) ) ;
#47 = APPLICATION_CONTEXT ( 'automotive_design' ) ;
#48 = FILL_AREA_STYLE ('',( #61 ) ) ;
#49 = AXIS2_PLACEMENT_3D ( 'NONE', #116, #114, #158 ) ;
#50 = CYLINDRICAL_SURFACE ( 'NONE', #79, 0.02149999999999999500 ) ;
#51 = ORIENTED_EDGE ( 'NONE', *, *, #191, .F. ) ;
#52 = EDGE_LOOP ( 'NONE', ( #107, #2 ) ) ;
#53 = FACE_BOUND ( 'NONE', #98, .T. ) ;
#54 = ORIENTED_EDGE ( 'NONE', *, *, #17, .F. ) ;
#55 = PRODUCT ( 'handle_for_bar', 'handle_for_bar', '', ( #220 ) ) ;
#56 = AXIS2_PLACEMENT_3D ( 'NONE', #188, #15, #68 ) ;
#57 = FILL_AREA_STYLE_COLOUR ( '', #109 ) ;
#58 = DIRECTION ( 'NONE',  ( -0.0000000000000000000, 1.000000000000000000, 0.0000000000000000000 ) ) ;
#59 = CARTESIAN_POINT ( 'NONE',  ( 3.616083068348482900E-018, 3.881889763779530000, 0.02952755905511809900 ) ) ;
#60 = ADVANCED_FACE ( 'NONE', ( #64 ), #217, .T. ) ;
#61 = FILL_AREA_STYLE_COLOUR ( '', #171 ) ;
#62 =( CONVERSION_BASED_UNIT ( 'INCH', #29 ) LENGTH_UNIT ( ) NAMED_UNIT ( #148 ) );
#63 = SURFACE_STYLE_USAGE ( .BOTH. , #198 ) ;
#64 = FACE_OUTER_BOUND ( 'NONE', #154, .T. ) ;
#65 = AXIS2_PLACEMENT_3D ( 'NONE', #26, #10, #7 ) ;
#66 = AXIS2_PLACEMENT_3D ( 'NONE', #228, #128, #214 ) ;
#67 = UNCERTAINTY_MEASURE_WITH_UNIT (LENGTH_MEASURE( 1.000000000000000100E-005 ), #62, 'distance_accuracy_value', 'NONE');
#68 = DIRECTION ( 'NONE',  ( 0.0000000000000000000, 0.0000000000000000000, -1.000000000000000000 ) ) ;
#69 = CARTESIAN_POINT ( 'NONE',  ( 2.632990618166809000E-018, 4.000000000000000000, 0.02149999999999999500 ) ) ;
#70 = VERTEX_POINT ( 'NONE', #173 ) ;
#71 = CARTESIAN_POINT ( 'NONE',  ( 3.616083068348482900E-018, 4.000000000000000000, 0.02952755905511809900 ) ) ;
#72 = CARTESIAN_POINT ( 'NONE',  ( 0.0000000000000000000, 4.000000000000000000, 0.0000000000000000000 ) ) ;
#73 = DIRECTION ( 'NONE',  ( 0.0000000000000000000, -1.000000000000000000, 0.0000000000000000000 ) ) ;
#74 = CIRCLE ( 'NONE', #160, 0.02149999999999999500 ) ;
#75 = EDGE_LOOP ( 'NONE', ( #45, #33, #51, #127 ) ) ;
#76 = PLANE ( 'NONE',  #153 ) ;
#77 = AXIS2_PLACEMENT_3D ( 'NONE', #22, #163, #183 ) ;
#78 = DIRECTION ( 'NONE',  ( 0.0000000000000000000, -1.000000000000000000, 0.0000000000000000000 ) ) ;
#79 = AXIS2_PLACEMENT_3D ( 'NONE', #218, #73, #178 ) ;
#80 = FACE_OUTER_BOUND ( 'NONE', #189, .T. ) ;
#81 = APPLICATION_CONTEXT ( 'automotive_design' ) ;
#82 = VECTOR ( 'NONE', #78, 39.37007874015748100 ) ;
#83 = EDGE_CURVE ( 'NONE', #209, #92, #223, .T. ) ;
#84 = ORIENTED_EDGE ( 'NONE', *, *, #206, .T. ) ;
#85 = ADVANCED_FACE ( 'NONE', ( #53, #182 ), #18, .T. ) ;
#86 = CIRCLE ( 'NONE', #56, 0.02149999999999999500 ) ;
#87 = EDGE_LOOP ( 'NONE', ( #205, #25, #30, #139 ) ) ;
#88 = LINE ( 'NONE', #69, #42 ) ;
#89 = VERTEX_POINT ( 'NONE', #91 ) ;
#90 = CIRCLE ( 'NONE', #111, 0.02952755905511809900 ) ;
#91 = CARTESIAN_POINT ( 'NONE',  ( 2.632990618166809000E-018, 4.000000000000000000, 0.02149999999999999500 ) ) ;
#92 = VERTEX_POINT ( 'NONE', #156 ) ;
#93 = AXIS2_PLACEMENT_3D ( 'NONE', #19, #58, #143 ) ;
#94 = DIRECTION ( 'NONE',  ( 0.0000000000000000000, -1.000000000000000000, 0.0000000000000000000 ) ) ;
#95 = PRESENTATION_STYLE_ASSIGNMENT (( #63 ) ) ;
#96 = ORIENTED_EDGE ( 'NONE', *, *, #97, .F. ) ;
#97 = EDGE_CURVE ( 'NONE', #224, #227, #195, .T. ) ;
#98 = EDGE_LOOP ( 'NONE', ( #134, #137 ) ) ;
#99 = CARTESIAN_POINT ( 'NONE',  ( 0.0000000000000000000, 4.000000000000000000, 0.0000000000000000000 ) ) ;
#100 = CARTESIAN_POINT ( 'NONE',  ( 0.0000000000000000000, 4.000000000000000000, -0.02149999999999999500 ) ) ;
#101 = ADVANCED_FACE ( 'NONE', ( #80 ), #103, .T. ) ;
#102 = CARTESIAN_POINT ( 'NONE',  ( 0.0000000000000000000, 3.881889763779530000, -0.02149999999999999500 ) ) ;
#103 = CYLINDRICAL_SURFACE ( 'NONE', #66, 0.02952755905511809900 ) ;
#104 = DIRECTION ( 'NONE',  ( 0.0000000000000000000, 0.0000000000000000000, -1.000000000000000000 ) ) ;
#105 = ORIENTED_EDGE ( 'NONE', *, *, #12, .T. ) ;
#106 = ORIENTED_EDGE ( 'NONE', *, *, #3, .F. ) ;
#107 = ORIENTED_EDGE ( 'NONE', *, *, #226, .F. ) ;
#108 =( NAMED_UNIT ( * ) PLANE_ANGLE_UNIT ( ) SI_UNIT ( $, .RADIAN. ) );
#109 = COLOUR_RGB ( '',0.7921568627450980000, 0.8196078431372548800, 0.9333333333333333500 ) ;
#110 = VERTEX_POINT ( 'NONE', #208 ) ;
#111 = AXIS2_PLACEMENT_3D ( 'NONE', #219, #145, #222 ) ;
#112 = MECHANICAL_DESIGN_GEOMETRIC_PRESENTATION_REPRESENTATION (  '', ( #157 ), #6 ) ;
#113 = LENGTH_MEASURE_WITH_UNIT ( LENGTH_MEASURE( 0.02539999999999999900 ), #123 );
#114 = DIRECTION ( 'NONE',  ( 0.0000000000000000000, -1.000000000000000000, 0.0000000000000000000 ) ) ;
#115 = DIRECTION ( 'NONE',  ( 0.0000000000000000000, 0.0000000000000000000, 1.000000000000000000 ) ) ;
#116 = CARTESIAN_POINT ( 'NONE',  ( 0.0000000000000000000, 0.0000000000000000000, 0.0000000000000000000 ) ) ;
#117 = DIRECTION ( 'NONE',  ( 0.0000000000000000000, 0.0000000000000000000, -1.000000000000000000 ) ) ;
#118 = PRESENTATION_STYLE_ASSIGNMENT (( #4 ) ) ;
#119 = CARTESIAN_POINT ( 'NONE',  ( 0.0000000000000000000, 3.881889763779530000, 0.0000000000000000000 ) ) ;
#120 = LINE ( 'NONE', #39, #82 ) ;
#121 =( GEOMETRIC_REPRESENTATION_CONTEXT ( 3 ) GLOBAL_UNCERTAINTY_ASSIGNED_CONTEXT ( ( #31 ) ) GLOBAL_UNIT_ASSIGNED_CONTEXT ( ( #146, #108, #199 ) ) REPRESENTATION_CONTEXT ( 'NONE', 'WORKASPACE' ) );
#122 = APPLICATION_PROTOCOL_DEFINITION ( 'draft international standard', 'automotive_design', 1998, #47 ) ;
#123 =( LENGTH_UNIT ( ) NAMED_UNIT ( * ) SI_UNIT ( $, .METRE. ) );
#124 = AXIS2_PLACEMENT_3D ( 'NONE', #35, #172, #115 ) ;
#125 = ORIENTED_EDGE ( 'NONE', *, *, #3, .T. ) ;
#126 = CIRCLE ( 'NONE', #65, 0.02952755905511809900 ) ;
#127 = ORIENTED_EDGE ( 'NONE', *, *, #206, .F. ) ;
#128 = DIRECTION ( 'NONE',  ( 0.0000000000000000000, -1.000000000000000000, 0.0000000000000000000 ) ) ;
#129 = PRODUCT_DEFINITION ( 'UNKNOWN', '', #11, #38 ) ;
#130 = AXIS2_PLACEMENT_3D ( 'NONE', #41, #46, #193 ) ;
#131 = DIRECTION ( 'NONE',  ( 0.0000000000000000000, -1.000000000000000000, 0.0000000000000000000 ) ) ;
#132 = ADVANCED_FACE ( 'NONE', ( #23 ), #50, .T. ) ;
#133 = CARTESIAN_POINT ( 'NONE',  ( 2.632990618166809000E-018, 3.881889763779530000, 0.02149999999999999500 ) ) ;
#134 = ORIENTED_EDGE ( 'NONE', *, *, #191, .T. ) ;
#135 = DIMENSIONAL_EXPONENTS ( 1.000000000000000000, 0.0000000000000000000, 0.0000000000000000000, 0.0000000000000000000, 0.0000000000000000000, 0.0000000000000000000, 0.0000000000000000000 ) ;
#136 = ADVANCED_FACE ( 'NONE', ( #8 ), #76, .T. ) ;
#137 = ORIENTED_EDGE ( 'NONE', *, *, #97, .T. ) ;
#138 = DIRECTION ( 'NONE',  ( 0.0000000000000000000, -1.000000000000000000, 0.0000000000000000000 ) ) ;
#139 = ORIENTED_EDGE ( 'NONE', *, *, #211, .F. ) ;
#140 = PRESENTATION_LAYER_ASSIGNMENT (  '', '', ( #157 ) ) ;
#141 = DIRECTION ( 'NONE',  ( 0.0000000000000000000, 0.0000000000000000000, -1.000000000000000000 ) ) ;
#142 = CYLINDRICAL_SURFACE ( 'NONE', #170, 0.02952755905511809900 ) ;
#143 = DIRECTION ( 'NONE',  ( 0.0000000000000000000, 0.0000000000000000000, 1.000000000000000000 ) ) ;
#144 = EDGE_CURVE ( 'NONE', #169, #92, #184, .T. ) ;
#145 = DIRECTION ( 'NONE',  ( 0.0000000000000000000, -1.000000000000000000, 0.0000000000000000000 ) ) ;
#146 =( CONVERSION_BASED_UNIT ( 'INCH', #215 ) LENGTH_UNIT ( ) NAMED_UNIT ( #40 ) );
#147 =( GEOMETRIC_REPRESENTATION_CONTEXT ( 3 ) GLOBAL_UNCERTAINTY_ASSIGNED_CONTEXT ( ( #67 ) ) GLOBAL_UNIT_ASSIGNED_CONTEXT ( ( #62, #181, #229 ) ) REPRESENTATION_CONTEXT ( 'NONE', 'WORKASPACE' ) );
#148 = DIMENSIONAL_EXPONENTS ( 1.000000000000000000, 0.0000000000000000000, 0.0000000000000000000, 0.0000000000000000000, 0.0000000000000000000, 0.0000000000000000000, 0.0000000000000000000 ) ;
#149 =( CONVERSION_BASED_UNIT ( 'INCH', #113 ) LENGTH_UNIT ( ) NAMED_UNIT ( #135 ) );
#150 = PRODUCT_RELATED_PRODUCT_CATEGORY ( 'part', '', ( #55 ) ) ;
#151 = ORIENTED_EDGE ( 'NONE', *, *, #144, .T. ) ;
#152 = EDGE_LOOP ( 'NONE', ( #54, #106 ) ) ;
#153 = AXIS2_PLACEMENT_3D ( 'NONE', #179, #131, #21 ) ;
#154 = EDGE_LOOP ( 'NONE', ( #36, #125, #84, #96 ) ) ;
#155 = SURFACE_STYLE_FILL_AREA ( #48 ) ;
#156 = CARTESIAN_POINT ( 'NONE',  ( 3.616083068348482900E-018, 0.0000000000000000000, 0.02952755905511809900 ) ) ;
#157 = STYLED_ITEM ( 'NONE', ( #95 ), #201 ) ;
#158 = DIRECTION ( 'NONE',  ( 0.0000000000000000000, 0.0000000000000000000, -1.000000000000000000 ) ) ;
#159 = VECTOR ( 'NONE', #20, 39.37007874015748100 ) ;
#160 = AXIS2_PLACEMENT_3D ( 'NONE', #190, #196, #117 ) ;
#161 =( LENGTH_UNIT ( ) NAMED_UNIT ( * ) SI_UNIT ( $, .METRE. ) );
#162 = EDGE_LOOP ( 'NONE', ( #151, #105 ) ) ;
#163 = DIRECTION ( 'NONE',  ( 0.0000000000000000000, 0.0000000000000000000, 1.000000000000000000 ) ) ;
#164 = CLOSED_SHELL ( 'NONE', ( #185, #132, #60, #192, #136, #101, #85 ) ) ;
#165 =( LENGTH_UNIT ( ) NAMED_UNIT ( * ) SI_UNIT ( $, .METRE. ) );
#166 = STYLED_ITEM ( 'NONE', ( #118 ), #167 ) ;
#167 = MANIFOLD_SOLID_BREP ( 'Revolve1', #164 ) ;
#168 = FACE_OUTER_BOUND ( 'NONE', #87, .T. ) ;
#169 = VERTEX_POINT ( 'NONE', #24 ) ;
#170 = AXIS2_PLACEMENT_3D ( 'NONE', #99, #212, #216 ) ;
#171 = COLOUR_RGB ( '',0.7921568627450980000, 0.8196078431372548800, 0.9333333333333333500 ) ;
#172 = DIRECTION ( 'NONE',  ( -0.0000000000000000000, 1.000000000000000000, 0.0000000000000000000 ) ) ;
#173 = CARTESIAN_POINT ( 'NONE',  ( 0.0000000000000000000, 3.881889763779530000, -0.02952755905511809900 ) ) ;
#174 = DIRECTION ( 'NONE',  ( 0.0000000000000000000, -1.000000000000000000, 0.0000000000000000000 ) ) ;
#175 = DIRECTION ( 'NONE',  ( 0.0000000000000000000, 0.0000000000000000000, -1.000000000000000000 ) ) ;
#176 = ORIENTED_EDGE ( 'NONE', *, *, #211, .T. ) ;
#177 = UNCERTAINTY_MEASURE_WITH_UNIT (LENGTH_MEASURE( 1.000000000000000100E-005 ), #149, 'distance_accuracy_value', 'NONE');
#178 = DIRECTION ( 'NONE',  ( 0.0000000000000000000, 0.0000000000000000000, -1.000000000000000000 ) ) ;
#179 = CARTESIAN_POINT ( 'NONE',  ( 0.0000000000000000000, 0.0000000000000000000, 0.0000000000000000000 ) ) ;
#180 = ORIENTED_EDGE ( 'NONE', *, *, #83, .F. ) ;
#181 =( NAMED_UNIT ( * ) PLANE_ANGLE_UNIT ( ) SI_UNIT ( $, .RADIAN. ) );
#182 = FACE_OUTER_BOUND ( 'NONE', #52, .T. ) ;
#183 = DIRECTION ( 'NONE',  ( 1.000000000000000000, 0.0000000000000000000, 0.0000000000000000000 ) ) ;
#184 = CIRCLE ( 'NONE', #130, 0.02952755905511809900 ) ;
#185 = ADVANCED_FACE ( 'NONE', ( #168 ), #142, .T. ) ;
#186 = LINE ( 'NONE', #100, #159 ) ;
#187 = PRODUCT_DEFINITION_SHAPE ( 'NONE', 'NONE',  #129 ) ;
#188 = CARTESIAN_POINT ( 'NONE',  ( 0.0000000000000000000, 4.000000000000000000, 0.0000000000000000000 ) ) ;
#189 = EDGE_LOOP ( 'NONE', ( #180, #213, #176, #204 ) ) ;
#190 = CARTESIAN_POINT ( 'NONE',  ( 0.0000000000000000000, 3.881889763779530000, 0.0000000000000000000 ) ) ;
#191 = EDGE_CURVE ( 'NONE', #227, #224, #74, .T. ) ;
#192 = ADVANCED_FACE ( 'NONE', ( #194 ), #1, .T. ) ;
#193 = DIRECTION ( 'NONE',  ( 0.0000000000000000000, 0.0000000000000000000, -1.000000000000000000 ) ) ;
#194 = FACE_OUTER_BOUND ( 'NONE', #152, .T. ) ;
#195 = CIRCLE ( 'NONE', #34, 0.02149999999999999500 ) ;
#196 = DIRECTION ( 'NONE',  ( 0.0000000000000000000, -1.000000000000000000, 0.0000000000000000000 ) ) ;
#197 = SURFACE_SIDE_STYLE ('',( #200 ) ) ;
#198 = SURFACE_SIDE_STYLE ('',( #155 ) ) ;
#199 =( NAMED_UNIT ( * ) SI_UNIT ( $, .STERADIAN. ) SOLID_ANGLE_UNIT ( ) );
#200 = SURFACE_STYLE_FILL_AREA ( #37 ) ;
#201 = ADVANCED_BREP_SHAPE_REPRESENTATION ( 'handle_for_bar', ( #167, #77 ), #121 ) ;
#202 = APPLICATION_PROTOCOL_DEFINITION ( 'draft international standard', 'automotive_design', 1998, #81 ) ;
#203 = CIRCLE ( 'NONE', #9, 0.02149999999999999500 ) ;
#204 = ORIENTED_EDGE ( 'NONE', *, *, #12, .F. ) ;
#205 = ORIENTED_EDGE ( 'NONE', *, *, #226, .T. ) ;
#206 = EDGE_CURVE ( 'NONE', #110, #227, #186, .T. ) ;
#207 = PRESENTATION_LAYER_ASSIGNMENT (  '', '', ( #166 ) ) ;
#208 = CARTESIAN_POINT ( 'NONE',  ( 0.0000000000000000000, 4.000000000000000000, -0.02149999999999999500 ) ) ;
#209 = VERTEX_POINT ( 'NONE', #59 ) ;
#210 = DIRECTION ( 'NONE',  ( 0.0000000000000000000, -1.000000000000000000, 0.0000000000000000000 ) ) ;
#211 = EDGE_CURVE ( 'NONE', #70, #169, #120, .T. ) ;
#212 = DIRECTION ( 'NONE',  ( 0.0000000000000000000, -1.000000000000000000, 0.0000000000000000000 ) ) ;
#213 = ORIENTED_EDGE ( 'NONE', *, *, #225, .T. ) ;
#214 = DIRECTION ( 'NONE',  ( 0.0000000000000000000, 0.0000000000000000000, -1.000000000000000000 ) ) ;
#215 = LENGTH_MEASURE_WITH_UNIT ( LENGTH_MEASURE( 0.02539999999999999900 ), #165 );
#216 = DIRECTION ( 'NONE',  ( 0.0000000000000000000, 0.0000000000000000000, -1.000000000000000000 ) ) ;
#217 = CYLINDRICAL_SURFACE ( 'NONE', #43, 0.02149999999999999500 ) ;
#218 = CARTESIAN_POINT ( 'NONE',  ( 0.0000000000000000000, 4.000000000000000000, 0.0000000000000000000 ) ) ;
#219 = CARTESIAN_POINT ( 'NONE',  ( 0.0000000000000000000, 3.881889763779530000, 0.0000000000000000000 ) ) ;
#220 = PRODUCT_CONTEXT ( 'NONE', #81, 'mechanical' ) ;
#221 =( NAMED_UNIT ( * ) SI_UNIT ( $, .STERADIAN. ) SOLID_ANGLE_UNIT ( ) );
#222 = DIRECTION ( 'NONE',  ( 0.0000000000000000000, 0.0000000000000000000, -1.000000000000000000 ) ) ;
#223 = LINE ( 'NONE', #71, #32 ) ;
#224 = VERTEX_POINT ( 'NONE', #133 ) ;
#225 = EDGE_CURVE ( 'NONE', #209, #70, #126, .T. ) ;
#226 = EDGE_CURVE ( 'NONE', #70, #209, #90, .T. ) ;
#227 = VERTEX_POINT ( 'NONE', #102 ) ;
#228 = CARTESIAN_POINT ( 'NONE',  ( 0.0000000000000000000, 4.000000000000000000, 0.0000000000000000000 ) ) ;
#229 =( NAMED_UNIT ( * ) SI_UNIT ( $, .STERADIAN. ) SOLID_ANGLE_UNIT ( ) );
ENDSEC;
END-ISO-10303-21;
