# Supplementary material for: Automated task training and longitudinal monitoring of mouse mesoscale cortical circuits using home cages
Source: eLife. 2020 May 15;9:e55964. doi: 10.7554/eLife.55964 (PMC7332290; doi:10.7554/eLife.55964)
Supplement: Supplementary file 3. [file elife-55964-supp3.zip]

Archive with 5 entries (5 files):
- electronics_box_and_breakout/AHF_box_PiPaw3D.pdf
- electronics_box_and_breakout/AHF_Homecage_control_LPTD_SchPcb v2a.pdf
- electronics_box_and_breakout/AHFboxFront.pdf
- electronics_box_and_breakout/AHFboxRear.pdf
- electronics_box_and_breakout/Breakout_LPDT_Ext.pdf
